# Supplementary material for: Behaviours and attitudes in response to the COVID-19 pandemic: insights from a cross-national Facebook survey
Source: EPJ Data Sci. 2021 Apr 14;10(1):17. doi: 10.1140/epjds/s13688-021-00270-1 (PMC8050509; doi:10.1140/epjds/s13688-021-00270-1)
Supplement: Supplementary file 3 — Aggregated data of the variables presented in this study, i.e. threat perceptions of COVID-19, threat perceptions of influenza, confidence in organisations, and adoption rates of behaviours. (ZIP 24 kB) [file 13688_2021_270_MOESM3_ESM.zip]

Archive with 4 entries (4 files):
- CHBS_20200313-20200419_confidence_organisations.csv
- CHBS_20200313-20200419_preventive_behaviours.csv
- CHBS_20200313-20200419_threat_perception_covid19.csv
- CHBS_20200313-20200419_threat_perception_influenza.csv
