# Supplementary material for: Behaviours and attitudes in response to the COVID-19 pandemic: insights from a cross-national Facebook survey
Source: EPJ Data Sci. 2021 Apr 14;10(1):17. doi: 10.1140/epjds/s13688-021-00270-1 (PMC8050509; doi:10.1140/epjds/s13688-021-00270-1)
Supplement: Supplementary file 3 — Aggregated data of the variables presented in this study, i.e. threat perceptions of COVID-19, threat perceptions of influenza, confidence in organisations, and adoption rates of behaviours. (ZIP 24 kB) [file 13688_2021_270_MOESM3_ESM.zip › CHBS_20200313-20200419_confidence_organisations.csv]

country	confidence_in	id_variable	value_variable	average	CI_low	CI_high
BE	Local Healthcare System			0.734054	0.727256	0.741459
DE	Local Healthcare System			0.725561	0.720381	0.730763
ES	Local Healthcare System			0.856161	0.850455	0.862304
FR	Local Healthcare System			0.677972	0.671338	0.684264
IT	Local Healthcare System			0.732718	0.726545	0.738224
NL	Local Healthcare System			0.750802	0.742184	0.759335
UK	Local Healthcare System			0.620989	0.612633	0.628340
US	Local Healthcare System			0.634452	0.629016	0.640371
BE	National Healthcare System			0.616956	0.608052	0.626593
DE	National Healthcare System			0.674055	0.668019	0.679716
ES	National Healthcare System			0.838429	0.831071	0.845610
FR	National Healthcare System			0.550968	0.542573	0.559103
IT	National Healthcare System			0.733468	0.726978	0.739292
NL	National Healthcare System			0.700535	0.689902	0.710497
UK	National Healthcare System			0.625886	0.618003	0.634289
US	National Healthcare System			0.564388	0.558074	0.570530
BE	WHO			0.530096	0.521013	0.538948
DE	WHO			0.555644	0.548998	0.561607
ES	WHO			0.604297	0.596126	0.612600
FR	WHO			0.491607	0.483734	0.499034
IT	WHO			0.641069	0.634211	0.648133
NL	WHO			0.630021	0.619446	0.640457
UK	WHO			0.644385	0.636369	0.652547
US	WHO			0.583453	0.576982	0.589949
BE	Local Government			0.444934	0.436046	0.453626
DE	Local Government			0.614201	0.608053	0.620043
ES	Local Government			0.547897	0.538725	0.556844
FR	Local Government			0.416613	0.407939	0.424889
IT	Local Government			0.599642	0.592792	0.606970
NL	Local Government			0.609848	0.599139	0.619866
UK	Local Government			0.455228	0.446578	0.463273
US	Local Government			0.568165	0.561956	0.573903
BE	National Government			0.408612	0.399274	0.417956
DE	National Government			0.596379	0.589821	0.603005
ES	National Government			0.466641	0.456206	0.476932
FR	National Government			0.299850	0.291667	0.307484
IT	National Government			0.634165	0.626832	0.641591
NL	National Government			0.652256	0.641861	0.662964
UK	National Government			0.513318	0.504027	0.522424
US	National Government			0.420665	0.413539	0.427712
BE	Local Healthcare System	AGE	18-24	0.709148	0.687153	0.728303
BE	Local Healthcare System	AGE	25-44	0.700299	0.684658	0.713520
BE	Local Healthcare System	AGE	45-64	0.752551	0.741074	0.763394
BE	Local Healthcare System	AGE	65+	0.768159	0.753241	0.781872
DE	Local Healthcare System	AGE	18-24	0.706226	0.693905	0.717806
DE	Local Healthcare System	AGE	25-44	0.712543	0.704654	0.720025
DE	Local Healthcare System	AGE	45-64	0.726186	0.716717	0.735545
DE	Local Healthcare System	AGE	65+	0.748942	0.736739	0.761967
ES	Local Healthcare System	AGE	18-24	0.809488	0.786332	0.833076
ES	Local Healthcare System	AGE	25-44	0.826131	0.813634	0.837453
ES	Local Healthcare System	AGE	45-64	0.879011	0.871138	0.887442
ES	Local Healthcare System	AGE	65+	0.888075	0.876195	0.899589
FR	Local Healthcare System	AGE	18-24	0.647506	0.631650	0.662996
FR	Local Healthcare System	AGE	25-44	0.640341	0.628437	0.653966
FR	Local Healthcare System	AGE	45-64	0.695409	0.683882	0.706343
FR	Local Healthcare System	AGE	65+	0.717658	0.706143	0.730427
IT	Local Healthcare System	AGE	18-24	0.706148	0.693081	0.719269
IT	Local Healthcare System	AGE	25-44	0.710703	0.702228	0.720551
IT	Local Healthcare System	AGE	45-64	0.741509	0.731397	0.751028
IT	Local Healthcare System	AGE	65+	0.755995	0.742078	0.769546
NL	Local Healthcare System	AGE	18-24	0.728103	0.706664	0.749739
NL	Local Healthcare System	AGE	25-44	0.706021	0.685106	0.726598
NL	Local Healthcare System	AGE	45-64	0.770558	0.758395	0.783714
NL	Local Healthcare System	AGE	65+	0.792771	0.778405	0.805675
UK	Local Healthcare System	AGE	18-24	0.588430	0.561727	0.612568
UK	Local Healthcare System	AGE	25-44	0.549587	0.532969	0.566169
UK	Local Healthcare System	AGE	45-64	0.649075	0.638078	0.660246
UK	Local Healthcare System	AGE	65+	0.701269	0.689118	0.713979
US	Local Healthcare System	AGE	18-24	0.573975	0.555682	0.590582
US	Local Healthcare System	AGE	25-44	0.593739	0.582428	0.603944
US	Local Healthcare System	AGE	45-64	0.657242	0.648405	0.665477
US	Local Healthcare System	AGE	65+	0.713666	0.705834	0.721447
BE	National Healthcare System	AGE	18-24	0.633934	0.608923	0.656800
BE	National Healthcare System	AGE	25-44	0.581311	0.562828	0.599992
BE	National Healthcare System	AGE	45-64	0.623071	0.609287	0.637415
BE	National Healthcare System	AGE	65+	0.647015	0.628280	0.665125
DE	National Healthcare System	AGE	18-24	0.682719	0.669690	0.695683
DE	National Healthcare System	AGE	25-44	0.666392	0.656984	0.674972
DE	National Healthcare System	AGE	45-64	0.658140	0.647702	0.668884
DE	National Healthcare System	AGE	65+	0.700785	0.687353	0.714772
ES	National Healthcare System	AGE	18-24	0.795131	0.766896	0.822260
ES	National Healthcare System	AGE	25-44	0.804722	0.790186	0.817634
ES	National Healthcare System	AGE	45-64	0.860613	0.850779	0.869970
ES	National Healthcare System	AGE	65+	0.874760	0.861827	0.888041
FR	National Healthcare System	AGE	18-24	0.555331	0.535053	0.575222
FR	National Healthcare System	AGE	25-44	0.521715	0.506774	0.538013
FR	National Healthcare System	AGE	45-64	0.560761	0.545998	0.575389
FR	National Healthcare System	AGE	65+	0.570817	0.552600	0.587724
IT	National Healthcare System	AGE	18-24	0.749716	0.736375	0.762939
IT	National Healthcare System	AGE	25-44	0.730883	0.722245	0.739929
IT	National Healthcare System	AGE	45-64	0.738513	0.728567	0.748815
IT	National Healthcare System	AGE	65+	0.722622	0.707499	0.737992
NL	National Healthcare System	AGE	18-24	0.722217	0.696983	0.747144
NL	National Healthcare System	AGE	25-44	0.652161	0.628007	0.677109
NL	National Healthcare System	AGE	45-64	0.715387	0.700992	0.728937
NL	National Healthcare System	AGE	65+	0.725820	0.709656	0.741014
UK	National Healthcare System	AGE	18-24	0.574272	0.545345	0.601086
UK	National Healthcare System	AGE	25-44	0.556334	0.538965	0.573480
UK	National Healthcare System	AGE	45-64	0.660982	0.649818	0.672920
UK	National Healthcare System	AGE	65+	0.707480	0.692894	0.719735
US	National Healthcare System	AGE	18-24	0.465532	0.447161	0.485010
US	National Healthcare System	AGE	25-44	0.510304	0.498252	0.522504
US	National Healthcare System	AGE	45-64	0.612463	0.602829	0.621975
US	National Healthcare System	AGE	65+	0.657429	0.647432	0.666817
BE	WHO	AGE	18-24	0.592459	0.567580	0.616962
BE	WHO	AGE	25-44	0.520298	0.504176	0.537092
BE	WHO	AGE	45-64	0.513298	0.500313	0.528119
BE	WHO	AGE	65+	0.530730	0.510799	0.548907
DE	WHO	AGE	18-24	0.644174	0.630575	0.657719
DE	WHO	AGE	25-44	0.569583	0.559323	0.579797
DE	WHO	AGE	45-64	0.528196	0.516236	0.539740
DE	WHO	AGE	65+	0.535819	0.520721	0.550955
ES	WHO	AGE	18-24	0.642991	0.604883	0.676948
ES	WHO	AGE	25-44	0.579094	0.564392	0.595113
ES	WHO	AGE	45-64	0.602246	0.590099	0.614243
ES	WHO	AGE	65+	0.623426	0.605257	0.642332
FR	WHO	AGE	18-24	0.597619	0.580590	0.614621
FR	WHO	AGE	25-44	0.507659	0.492376	0.522037
FR	WHO	AGE	45-64	0.460657	0.447119	0.475109
FR	WHO	AGE	65+	0.453818	0.437965	0.471715
IT	WHO	AGE	18-24	0.708751	0.694998	0.722513
IT	WHO	AGE	25-44	0.660411	0.650074	0.671205
IT	WHO	AGE	45-64	0.622119	0.610250	0.635133
IT	WHO	AGE	65+	0.616317	0.599578	0.634042
NL	WHO	AGE	18-24	0.669623	0.642232	0.700414
NL	WHO	AGE	25-44	0.604760	0.580965	0.629038
NL	WHO	AGE	45-64	0.626106	0.610803	0.641781
NL	WHO	AGE	65+	0.642114	0.624639	0.658667
UK	WHO	AGE	18-24	0.653182	0.627552	0.681235
UK	WHO	AGE	25-44	0.639129	0.623085	0.654396
UK	WHO	AGE	45-64	0.642524	0.631306	0.653688
UK	WHO	AGE	65+	0.648844	0.635450	0.663095
US	WHO	AGE	18-24	0.644258	0.624984	0.664382
US	WHO	AGE	25-44	0.588975	0.575976	0.601973
US	WHO	AGE	45-64	0.551362	0.541368	0.562353
US	WHO	AGE	65+	0.576185	0.564509	0.587519
BE	Local Government	AGE	18-24	0.449941	0.428222	0.474261
BE	Local Government	AGE	25-44	0.411733	0.390861	0.430367
BE	Local Government	AGE	45-64	0.448560	0.435693	0.461699
BE	Local Government	AGE	65+	0.481949	0.464444	0.501005
DE	Local Government	AGE	18-24	0.624609	0.611007	0.637611
DE	Local Government	AGE	25-44	0.596417	0.586596	0.606381
DE	Local Government	AGE	45-64	0.597111	0.585861	0.607989
DE	Local Government	AGE	65+	0.653048	0.640101	0.667222
ES	Local Government	AGE	18-24	0.505206	0.471103	0.540587
ES	Local Government	AGE	25-44	0.490181	0.473612	0.506633
ES	Local Government	AGE	45-64	0.568716	0.555677	0.580805
ES	Local Government	AGE	65+	0.619939	0.600017	0.639877
FR	Local Government	AGE	18-24	0.421697	0.403360	0.440259
FR	Local Government	AGE	25-44	0.391424	0.376270	0.406723
FR	Local Government	AGE	45-64	0.410543	0.396301	0.425877
FR	Local Government	AGE	65+	0.451232	0.433611	0.467154
IT	Local Government	AGE	18-24	0.592580	0.577335	0.608813
IT	Local Government	AGE	25-44	0.587863	0.576710	0.598948
IT	Local Government	AGE	45-64	0.596440	0.583971	0.609103
IT	Local Government	AGE	65+	0.619483	0.603602	0.636031
NL	Local Government	AGE	18-24	0.605514	0.577325	0.635375
NL	Local Government	AGE	25-44	0.580027	0.554261	0.601586
NL	Local Government	AGE	45-64	0.619119	0.603222	0.633594
NL	Local Government	AGE	65+	0.634862	0.617579	0.652380
UK	Local Government	AGE	18-24	0.378969	0.351224	0.407771
UK	Local Government	AGE	25-44	0.405230	0.387719	0.423835
UK	Local Government	AGE	45-64	0.483681	0.470865	0.495466
UK	Local Government	AGE	65+	0.530775	0.516695	0.544954
US	Local Government	AGE	18-24	0.511630	0.493977	0.529509
US	Local Government	AGE	25-44	0.534614	0.522888	0.544868
US	Local Government	AGE	45-64	0.586077	0.576966	0.594975
US	Local Government	AGE	65+	0.641194	0.632839	0.650265
BE	National Government	AGE	18-24	0.460071	0.435767	0.487537
BE	National Government	AGE	25-44	0.376711	0.358659	0.395191
BE	National Government	AGE	45-64	0.403835	0.388881	0.418508
BE	National Government	AGE	65+	0.429187	0.410080	0.447701
DE	National Government	AGE	18-24	0.603945	0.590199	0.617054
DE	National Government	AGE	25-44	0.579107	0.569480	0.589394
DE	National Government	AGE	45-64	0.578842	0.567381	0.590237
DE	National Government	AGE	65+	0.636636	0.620483	0.651229
ES	National Government	AGE	18-24	0.420051	0.383425	0.456568
ES	National Government	AGE	25-44	0.419142	0.403293	0.436879
ES	National Government	AGE	45-64	0.497321	0.482471	0.513603
ES	National Government	AGE	65+	0.512032	0.486608	0.536845
FR	National Government	AGE	18-24	0.357764	0.341155	0.375764
FR	National Government	AGE	25-44	0.280561	0.266307	0.294352
FR	National Government	AGE	45-64	0.285356	0.271252	0.299187
FR	National Government	AGE	65+	0.308471	0.288584	0.326410
IT	National Government	AGE	18-24	0.641935	0.626397	0.656191
IT	National Government	AGE	25-44	0.633307	0.622816	0.643749
IT	National Government	AGE	45-64	0.630376	0.617742	0.642897
IT	National Government	AGE	65+	0.636714	0.618232	0.654947
NL	National Government	AGE	18-24	0.676396	0.648984	0.705042
NL	National Government	AGE	25-44	0.613715	0.589483	0.640234
NL	National Government	AGE	45-64	0.665795	0.651199	0.679971
NL	National Government	AGE	65+	0.665760	0.648765	0.682334
UK	National Government	AGE	18-24	0.438888	0.411935	0.465168
UK	National Government	AGE	25-44	0.459419	0.442026	0.477748
UK	National Government	AGE	45-64	0.539716	0.526452	0.553881
UK	National Government	AGE	65+	0.600113	0.585771	0.615727
US	National Government	AGE	18-24	0.345576	0.327383	0.365307
US	National Government	AGE	25-44	0.367126	0.353671	0.382320
US	National Government	AGE	45-64	0.474651	0.463129	0.486498
US	National Government	AGE	65+	0.483864	0.471784	0.497186
BE	Local Healthcare System	SEX	Female	0.715010	0.705913	0.723059
BE	Local Healthcare System	SEX	Male	0.753738	0.741055	0.765844
DE	Local Healthcare System	SEX	Female	0.708970	0.702108	0.715460
DE	Local Healthcare System	SEX	Male	0.742762	0.735249	0.750431
ES	Local Healthcare System	SEX	Female	0.858287	0.851510	0.864908
ES	Local Healthcare System	SEX	Male	0.853914	0.842917	0.864010
FR	Local Healthcare System	SEX	Female	0.652604	0.645494	0.659897
FR	Local Healthcare System	SEX	Male	0.705537	0.694214	0.715817
IT	Local Healthcare System	SEX	Female	0.726439	0.719531	0.733488
IT	Local Healthcare System	SEX	Male	0.739417	0.729671	0.749429
NL	Local Healthcare System	SEX	Female	0.745424	0.736327	0.754569
NL	Local Healthcare System	SEX	Male	0.756346	0.741283	0.771796
UK	Local Healthcare System	SEX	Female	0.615502	0.606517	0.624849
UK	Local Healthcare System	SEX	Male	0.626686	0.613652	0.639876
US	Local Healthcare System	SEX	Female	0.610209	0.604085	0.616223
US	Local Healthcare System	SEX	Male	0.659823	0.650649	0.669488
BE	National Healthcare System	SEX	Female	0.594652	0.584386	0.604703
BE	National Healthcare System	SEX	Male	0.639803	0.624087	0.655600
DE	National Healthcare System	SEX	Female	0.668571	0.661448	0.676176
DE	National Healthcare System	SEX	Male	0.679671	0.670122	0.688941
ES	National Healthcare System	SEX	Female	0.847133	0.839038	0.854581
ES	National Healthcare System	SEX	Male	0.829240	0.816535	0.841345
FR	National Healthcare System	SEX	Female	0.519174	0.510473	0.528320
FR	National Healthcare System	SEX	Male	0.585167	0.571061	0.599956
IT	National Healthcare System	SEX	Female	0.717721	0.709901	0.725128
IT	National Healthcare System	SEX	Male	0.750130	0.740032	0.759982
NL	National Healthcare System	SEX	Female	0.699269	0.689563	0.709398
NL	National Healthcare System	SEX	Male	0.701822	0.685308	0.719222
UK	National Healthcare System	SEX	Female	0.624100	0.614857	0.633778
UK	National Healthcare System	SEX	Male	0.627745	0.612752	0.641158
US	National Healthcare System	SEX	Female	0.541307	0.534698	0.547837
US	National Healthcare System	SEX	Male	0.588383	0.577277	0.598621
BE	WHO	SEX	Female	0.540162	0.530700	0.549554
BE	WHO	SEX	Male	0.519731	0.504092	0.534874
DE	WHO	SEX	Female	0.593644	0.585884	0.601717
DE	WHO	SEX	Male	0.516974	0.507373	0.527102
ES	WHO	SEX	Female	0.625668	0.616458	0.634592
ES	WHO	SEX	Male	0.581950	0.567757	0.595744
FR	WHO	SEX	Female	0.486925	0.478306	0.495286
FR	WHO	SEX	Male	0.496617	0.483138	0.510793
IT	WHO	SEX	Female	0.647408	0.638957	0.655454
IT	WHO	SEX	Male	0.634350	0.622056	0.645777
NL	WHO	SEX	Female	0.660874	0.650538	0.670000
NL	WHO	SEX	Male	0.599123	0.580810	0.616775
UK	WHO	SEX	Female	0.672933	0.664129	0.680525
UK	WHO	SEX	Male	0.614813	0.601985	0.627840
US	WHO	SEX	Female	0.635727	0.629153	0.642378
US	WHO	SEX	Male	0.529612	0.518255	0.541480
BE	Local Government	SEX	Female	0.455284	0.445708	0.465488
BE	Local Government	SEX	Male	0.434417	0.418990	0.450765
DE	Local Government	SEX	Female	0.638413	0.631495	0.645775
DE	Local Government	SEX	Male	0.589032	0.579585	0.598361
ES	Local Government	SEX	Female	0.559284	0.549518	0.569524
ES	Local Government	SEX	Male	0.535850	0.520343	0.552413
FR	Local Government	SEX	Female	0.429132	0.420234	0.437658
FR	Local Government	SEX	Male	0.403024	0.389089	0.417232
IT	Local Government	SEX	Female	0.606217	0.596860	0.614090
IT	Local Government	SEX	Male	0.592670	0.581392	0.603538
NL	Local Government	SEX	Female	0.625494	0.615874	0.635228
NL	Local Government	SEX	Male	0.593753	0.576282	0.613239
UK	Local Government	SEX	Female	0.476615	0.466092	0.486694
UK	Local Government	SEX	Male	0.433808	0.419087	0.447882
US	Local Government	SEX	Female	0.575432	0.569016	0.581867
US	Local Government	SEX	Male	0.560498	0.551114	0.570743
BE	National Government	SEX	Female	0.406317	0.395743	0.416656
BE	National Government	SEX	Male	0.410956	0.395858	0.426701
DE	National Government	SEX	Female	0.623701	0.615762	0.631551
DE	National Government	SEX	Male	0.568172	0.557010	0.577947
ES	National Government	SEX	Female	0.478899	0.465668	0.490762
ES	National Government	SEX	Male	0.453726	0.435318	0.471463
FR	National Government	SEX	Female	0.304769	0.295757	0.313402
FR	National Government	SEX	Male	0.294516	0.280909	0.308921
IT	National Government	SEX	Female	0.640261	0.632024	0.648433
IT	National Government	SEX	Male	0.627687	0.614804	0.638340
NL	National Government	SEX	Female	0.660568	0.650577	0.669761
NL	National Government	SEX	Male	0.643899	0.626408	0.662214
UK	National Government	SEX	Female	0.531648	0.521336	0.541319
UK	National Government	SEX	Male	0.494300	0.478855	0.508875
US	National Government	SEX	Female	0.383600	0.375840	0.390899
US	National Government	SEX	Male	0.459434	0.446530	0.471243
