# Supplementary material for: Behaviours and attitudes in response to the COVID-19 pandemic: insights from a cross-national Facebook survey
Source: EPJ Data Sci. 2021 Apr 14;10(1):17. doi: 10.1140/epjds/s13688-021-00270-1 (PMC8050509; doi:10.1140/epjds/s13688-021-00270-1)
Supplement: Supplementary file 3 — Aggregated data of the variables presented in this study, i.e. threat perceptions of COVID-19, threat perceptions of influenza, confidence in organisations, and adoption rates of behaviours. (ZIP 24 kB) [file 13688_2021_270_MOESM3_ESM.zip › CHBS_20200313-20200419_preventive_behaviours.csv]

country	behaviour	id_variable	value_variable	average	CI_low	CI_high
BE	Stockpiled food and/or medicine			22.615959	21.579039	23.652879
DE	Stockpiled food and/or medicine			30.237131	29.430094	31.044168
ES	Stockpiled food and/or medicine			22.341898	21.398620	23.285176
FR	Stockpiled food and/or medicine			22.791007	21.785868	23.796146
IT	Stockpiled food and/or medicine			21.727422	20.908461	22.546383
NL	Stockpiled food and/or medicine			19.172209	18.111583	20.232836
UK	Stockpiled food and/or medicine			17.646565	16.847930	18.445201
US	Stockpiled food and/or medicine			30.652503	29.913411	31.391595
BE	Avoided public transport			75.501755	74.435753	76.567756
DE	Avoided public transport			74.442109	73.675661	75.208557
ES	Avoided public transport			81.515646	80.636606	82.394687
FR	Avoided public transport			80.641861	79.695138	81.588583
IT	Avoided public transport			76.333185	75.489110	77.177260
NL	Avoided public transport			66.754755	65.485490	68.024019
UK	Avoided public transport			74.974573	74.067117	75.882028
US	Avoided public transport			70.686642	69.956930	71.416354
BE	Increased social distancing			96.954908	96.529019	97.380798
DE	Increased social distancing			94.326501	93.920007	94.732994
ES	Increased social distancing			96.960283	96.571506	97.349059
FR	Increased social distancing			97.198863	96.803489	97.594237
IT	Increased social distancing			98.023669	97.747261	98.300076
NL	Increased social distancing			95.440741	94.878710	96.002772
UK	Increased social distancing			92.985584	92.450550	93.520617
US	Increased social distancing			92.863682	92.451006	93.276359
BE	Worn a face mask			32.226230	31.067860	33.384601
DE	Worn a face mask			22.779175	22.042210	23.516141
ES	Worn a face mask			55.275006	54.149039	56.400973
FR	Worn a face mask			31.920740	30.803737	33.037743
IT	Worn a face mask			59.896607	58.923309	60.869905
NL	Worn a face mask			7.240644	6.542390	7.938898
UK	Worn a face mask			15.240656	14.487694	15.993619
US	Worn a face mask			32.677220	31.925331	33.429108
BE	More frequent use of hand sanitizer			64.287861	63.100223	65.475500
DE	More frequent use of hand sanitizer			49.553324	48.674780	50.431869
ES	More frequent use of hand sanitizer			70.683794	69.652933	71.714655
FR	More frequent use of hand sanitizer			61.529582	60.363804	62.695360
IT	More frequent use of hand sanitizer			63.694607	62.739634	64.649581
NL	More frequent use of hand sanitizer			57.385916	56.053544	58.718287
UK	More frequent use of hand sanitizer			65.572179	64.576792	66.567567
US	More frequent use of hand sanitizer			72.383470	71.666742	73.100198
BE	More frequent hand washing			91.213619	90.511927	91.915312
DE	More frequent hand washing			87.454733	86.872707	88.036760
ES	More frequent hand washing			93.681144	93.130170	94.232119
FR	More frequent hand washing			91.637313	90.973998	92.300628
IT	More frequent hand washing			91.168493	90.604993	91.731994
NL	More frequent hand washing			89.393455	88.563822	90.223088
UK	More frequent hand washing			91.612336	91.031605	92.193067
US	More frequent hand washing			89.355254	88.860855	89.849653
BE	Stockpiled food and/or medicine	AGE	18-24	17.903226	15.334068	20.472384
BE	Stockpiled food and/or medicine	AGE	25-44	24.546302	22.635788	26.456816
BE	Stockpiled food and/or medicine	AGE	45-64	22.850435	21.021819	24.679051
BE	Stockpiled food and/or medicine	AGE	65+	22.471004	20.302270	24.639738
DE	Stockpiled food and/or medicine	AGE	18-24	19.362454	17.358513	21.366395
DE	Stockpiled food and/or medicine	AGE	25-44	29.575606	28.082146	31.069067
DE	Stockpiled food and/or medicine	AGE	45-64	31.254850	29.862695	32.647004
DE	Stockpiled food and/or medicine	AGE	65+	34.840965	33.164238	36.517692
ES	Stockpiled food and/or medicine	AGE	18-24	31.734150	28.632624	34.835675
ES	Stockpiled food and/or medicine	AGE	25-44	26.186223	24.422453	27.949993
ES	Stockpiled food and/or medicine	AGE	45-64	18.711490	17.192959	20.230021
ES	Stockpiled food and/or medicine	AGE	65+	17.589585	15.782332	19.396838
FR	Stockpiled food and/or medicine	AGE	18-24	22.143928	19.506677	24.781180
FR	Stockpiled food and/or medicine	AGE	25-44	24.024144	22.137035	25.911253
FR	Stockpiled food and/or medicine	AGE	45-64	20.330205	18.615732	22.044679
FR	Stockpiled food and/or medicine	AGE	65+	24.846309	22.763088	26.929530
IT	Stockpiled food and/or medicine	AGE	18-24	23.220507	20.718975	25.722039
IT	Stockpiled food and/or medicine	AGE	25-44	27.237466	25.568551	28.906381
IT	Stockpiled food and/or medicine	AGE	45-64	19.132298	17.800406	20.464191
IT	Stockpiled food and/or medicine	AGE	65+	18.605115	17.098360	20.111869
NL	Stockpiled food and/or medicine	AGE	18-24	16.179734	13.588327	18.771142
NL	Stockpiled food and/or medicine	AGE	25-44	21.955284	19.893553	24.017014
NL	Stockpiled food and/or medicine	AGE	45-64	19.121748	17.285303	20.958193
NL	Stockpiled food and/or medicine	AGE	65+	17.597327	15.448107	19.746547
UK	Stockpiled food and/or medicine	AGE	18-24	19.715459	17.513145	21.917772
UK	Stockpiled food and/or medicine	AGE	25-44	19.913474	18.430452	21.396496
UK	Stockpiled food and/or medicine	AGE	45-64	14.572146	13.253615	15.890676
UK	Stockpiled food and/or medicine	AGE	65+	17.416547	15.738768	19.094327
US	Stockpiled food and/or medicine	AGE	18-24	36.896325	34.970906	38.821744
US	Stockpiled food and/or medicine	AGE	25-44	34.721067	33.385094	36.057039
US	Stockpiled food and/or medicine	AGE	45-64	25.737536	24.489313	26.985759
US	Stockpiled food and/or medicine	AGE	65+	26.662907	25.065877	28.259937
BE	Avoided public transport	AGE	18-24	79.260110	76.543091	81.977130
BE	Avoided public transport	AGE	25-44	74.285199	72.344940	76.225458
BE	Avoided public transport	AGE	45-64	73.712163	71.795016	75.629311
BE	Avoided public transport	AGE	65+	77.456094	75.284866	79.627322
DE	Avoided public transport	AGE	18-24	78.191938	76.097702	80.286173
DE	Avoided public transport	AGE	25-44	74.457628	73.030540	75.884715
DE	Avoided public transport	AGE	45-64	71.821730	70.470614	73.172847
DE	Avoided public transport	AGE	65+	76.216216	74.717933	77.714500
ES	Avoided public transport	AGE	18-24	88.867618	86.771692	90.963545
ES	Avoided public transport	AGE	25-44	82.570068	81.048134	84.092003
ES	Avoided public transport	AGE	45-64	79.238476	77.659220	80.817732
ES	Avoided public transport	AGE	65+	79.693250	77.783699	81.602800
FR	Avoided public transport	AGE	18-24	83.735362	81.391378	86.079346
FR	Avoided public transport	AGE	25-44	82.400196	80.718091	84.082302
FR	Avoided public transport	AGE	45-64	77.153850	75.365312	78.942389
FR	Avoided public transport	AGE	65+	81.232070	79.349717	83.114424
IT	Avoided public transport	AGE	18-24	81.511937	79.212063	83.811810
IT	Avoided public transport	AGE	25-44	78.118285	76.568348	79.668222
IT	Avoided public transport	AGE	45-64	74.432670	72.955526	75.909813
IT	Avoided public transport	AGE	65+	74.701956	73.018750	76.385162
NL	Avoided public transport	AGE	18-24	75.273187	72.237342	78.309033
NL	Avoided public transport	AGE	25-44	66.665999	64.318061	69.013936
NL	Avoided public transport	AGE	45-64	61.882849	59.614846	64.150852
NL	Avoided public transport	AGE	65+	68.505358	65.883752	71.126964
UK	Avoided public transport	AGE	18-24	67.602769	65.012195	70.193343
UK	Avoided public transport	AGE	25-44	75.684364	74.091275	77.277453
UK	Avoided public transport	AGE	45-64	74.818048	73.195952	76.440144
UK	Avoided public transport	AGE	65+	78.894978	77.089780	80.700176
US	Avoided public transport	AGE	18-24	74.383995	72.642181	76.125809
US	Avoided public transport	AGE	25-44	73.344172	72.103397	74.584948
US	Avoided public transport	AGE	45-64	65.599854	64.243554	66.956154
US	Avoided public transport	AGE	65+	71.395247	69.763131	73.027364
BE	Increased social distancing	AGE	18-24	97.717547	96.716742	98.718352
BE	Increased social distancing	AGE	25-44	96.360465	95.529104	97.191825
BE	Increased social distancing	AGE	45-64	96.421072	95.612030	97.230114
BE	Increased social distancing	AGE	65+	98.070594	97.355860	98.785327
DE	Increased social distancing	AGE	18-24	95.040389	93.939321	96.141456
DE	Increased social distancing	AGE	25-44	93.973633	93.194886	94.752379
DE	Increased social distancing	AGE	45-64	94.042358	93.331461	94.753255
DE	Increased social distancing	AGE	65+	94.780951	93.998268	95.563634
ES	Increased social distancing	AGE	18-24	97.931125	96.982624	98.879626
ES	Increased social distancing	AGE	25-44	97.113089	96.441363	97.784816
ES	Increased social distancing	AGE	45-64	97.121792	96.470802	97.772782
ES	Increased social distancing	AGE	65+	96.013672	95.085019	96.942324
FR	Increased social distancing	AGE	18-24	96.568251	95.411998	97.724504
FR	Increased social distancing	AGE	25-44	97.535816	96.851031	98.220600
FR	Increased social distancing	AGE	45-64	97.272704	96.578839	97.966568
FR	Increased social distancing	AGE	65+	97.066218	96.252681	97.879755
IT	Increased social distancing	AGE	18-24	98.211167	97.425908	98.996426
IT	Increased social distancing	AGE	25-44	98.364229	97.888700	98.839758
IT	Increased social distancing	AGE	45-64	97.637742	97.123496	98.151988
IT	Increased social distancing	AGE	65+	98.084911	97.554243	98.615580
NL	Increased social distancing	AGE	18-24	96.166238	94.815101	97.517375
NL	Increased social distancing	AGE	25-44	95.143654	94.073034	96.214274
NL	Increased social distancing	AGE	45-64	95.634070	94.679863	96.588278
NL	Increased social distancing	AGE	65+	95.073096	93.851570	96.294622
UK	Increased social distancing	AGE	18-24	88.137930	86.348060	89.927800
UK	Increased social distancing	AGE	25-44	94.143924	93.271970	95.015879
UK	Increased social distancing	AGE	45-64	93.383135	92.454192	94.312078
UK	Increased social distancing	AGE	65+	93.880792	92.820457	94.941128
US	Increased social distancing	AGE	18-24	91.381390	90.261555	92.501224
US	Increased social distancing	AGE	25-44	93.534869	92.844804	94.224933
US	Increased social distancing	AGE	45-64	92.374107	91.616325	93.131890
US	Increased social distancing	AGE	65+	93.749568	92.875315	94.623821
BE	Worn a face mask	AGE	18-24	21.669362	18.908460	24.430265
BE	Worn a face mask	AGE	25-44	31.691553	29.626050	33.757057
BE	Worn a face mask	AGE	45-64	35.099100	33.020448	37.177753
BE	Worn a face mask	AGE	65+	35.216152	32.734349	37.697955
DE	Worn a face mask	AGE	18-24	14.807770	13.006491	16.609048
DE	Worn a face mask	AGE	25-44	20.362297	19.044532	21.680063
DE	Worn a face mask	AGE	45-64	25.018603	23.717787	26.319420
DE	Worn a face mask	AGE	65+	26.337796	24.787759	27.887833
ES	Worn a face mask	AGE	18-24	48.769699	45.438899	52.100500
ES	Worn a face mask	AGE	25-44	54.284726	52.286216	56.283236
ES	Worn a face mask	AGE	45-64	57.929582	56.007404	59.851759
ES	Worn a face mask	AGE	65+	56.017059	53.660911	58.373206
FR	Worn a face mask	AGE	18-24	23.041111	20.366510	25.715713
FR	Worn a face mask	AGE	25-44	27.817710	25.838412	29.797008
FR	Worn a face mask	AGE	45-64	34.594502	32.568109	36.620896
FR	Worn a face mask	AGE	65+	38.499745	36.153915	40.845576
IT	Worn a face mask	AGE	18-24	52.098381	49.138769	55.057993
IT	Worn a face mask	AGE	25-44	59.398715	57.557708	61.239723
IT	Worn a face mask	AGE	45-64	63.010346	61.375623	64.645069
IT	Worn a face mask	AGE	65+	59.687212	57.787928	61.586496
NL	Worn a face mask	AGE	18-24	5.152378	3.596798	6.707959
NL	Worn a face mask	AGE	25-44	9.135677	7.700657	10.570696
NL	Worn a face mask	AGE	45-64	6.091890	4.974960	7.208820
NL	Worn a face mask	AGE	65+	7.828726	6.312618	9.344834
UK	Worn a face mask	AGE	18-24	16.171342	14.133225	18.209459
UK	Worn a face mask	AGE	25-44	17.595154	16.181097	19.009212
UK	Worn a face mask	AGE	45-64	14.294772	12.986733	15.602812
UK	Worn a face mask	AGE	65+	12.630409	11.160819	14.099999
US	Worn a face mask	AGE	18-24	25.064629	23.335288	26.793969
US	Worn a face mask	AGE	25-44	33.149555	31.828547	34.470563
US	Worn a face mask	AGE	45-64	34.142573	32.788710	35.496435
US	Worn a face mask	AGE	65+	35.786254	34.054965	37.517543
BE	More frequent use of hand sanitizer	AGE	18-24	63.384780	60.156393	66.613166
BE	More frequent use of hand sanitizer	AGE	25-44	66.376676	64.279451	68.473901
BE	More frequent use of hand sanitizer	AGE	45-64	65.974935	63.911468	68.038402
BE	More frequent use of hand sanitizer	AGE	65+	59.568001	57.018048	62.117954
DE	More frequent use of hand sanitizer	AGE	18-24	49.533596	46.997958	52.069233
DE	More frequent use of hand sanitizer	AGE	25-44	47.726491	46.091987	49.360994
DE	More frequent use of hand sanitizer	AGE	45-64	53.891238	52.394111	55.388365
DE	More frequent use of hand sanitizer	AGE	65+	45.719882	43.966798	47.472967
ES	More frequent use of hand sanitizer	AGE	18-24	71.204759	68.187413	74.222104
ES	More frequent use of hand sanitizer	AGE	25-44	71.145856	69.328184	72.963529
ES	More frequent use of hand sanitizer	AGE	45-64	72.913130	71.182767	74.643492
ES	More frequent use of hand sanitizer	AGE	65+	66.459213	64.218096	68.700329
FR	More frequent use of hand sanitizer	AGE	18-24	58.324876	55.193441	61.456310
FR	More frequent use of hand sanitizer	AGE	25-44	61.582248	59.433779	63.730716
FR	More frequent use of hand sanitizer	AGE	45-64	63.823896	61.776907	65.870886
FR	More frequent use of hand sanitizer	AGE	65+	60.374871	58.016877	62.732865
IT	More frequent use of hand sanitizer	AGE	18-24	62.414906	59.545450	65.284362
IT	More frequent use of hand sanitizer	AGE	25-44	67.676478	65.923101	69.429855
IT	More frequent use of hand sanitizer	AGE	45-64	66.109541	64.506780	67.712303
IT	More frequent use of hand sanitizer	AGE	65+	56.835901	54.918113	58.753689
NL	More frequent use of hand sanitizer	AGE	18-24	53.073795	49.562048	56.585542
NL	More frequent use of hand sanitizer	AGE	25-44	57.990268	55.531921	60.448614
NL	More frequent use of hand sanitizer	AGE	45-64	60.280312	57.995297	62.565326
NL	More frequent use of hand sanitizer	AGE	65+	55.155923	52.348968	57.962878
UK	More frequent use of hand sanitizer	AGE	18-24	69.351008	66.798927	71.903088
UK	More frequent use of hand sanitizer	AGE	25-44	69.930422	68.227514	71.633329
UK	More frequent use of hand sanitizer	AGE	45-64	65.027950	63.245821	66.810079
UK	More frequent use of hand sanitizer	AGE	65+	57.736357	55.551035	59.921680
US	More frequent use of hand sanitizer	AGE	18-24	75.175662	73.451874	76.899450
US	More frequent use of hand sanitizer	AGE	25-44	74.726021	73.506506	75.945536
US	More frequent use of hand sanitizer	AGE	45-64	70.896174	69.599262	72.193086
US	More frequent use of hand sanitizer	AGE	65+	68.595761	66.919505	70.272016
BE	More frequent hand washing	AGE	18-24	90.849467	88.917292	92.781643
BE	More frequent hand washing	AGE	25-44	89.870160	88.530711	91.209608
BE	More frequent hand washing	AGE	45-64	91.305593	90.078501	92.532685
BE	More frequent hand washing	AGE	65+	93.142048	91.828841	94.455255
DE	More frequent hand washing	AGE	18-24	86.519737	84.787757	88.251717
DE	More frequent hand washing	AGE	25-44	86.314556	85.189856	87.439256
DE	More frequent hand washing	AGE	45-64	87.117636	86.111496	88.123777
DE	More frequent hand washing	AGE	65+	89.686297	88.616010	90.756584
ES	More frequent hand washing	AGE	18-24	93.445209	91.796029	95.094389
ES	More frequent hand washing	AGE	25-44	94.179291	93.239995	95.118587
ES	More frequent hand washing	AGE	45-64	93.760188	92.818407	94.701969
ES	More frequent hand washing	AGE	65+	92.985984	91.773734	94.198235
FR	More frequent hand washing	AGE	18-24	86.833426	84.685804	88.981048
FR	More frequent hand washing	AGE	25-44	91.738753	90.522751	92.954756
FR	More frequent hand washing	AGE	45-64	92.633342	91.520504	93.746180
FR	More frequent hand washing	AGE	65+	93.008454	91.779100	94.237809
IT	More frequent hand washing	AGE	18-24	90.717244	88.998026	92.436463
IT	More frequent hand washing	AGE	25-44	91.687661	90.652723	92.722598
IT	More frequent hand washing	AGE	45-64	90.809971	89.831781	91.788161
IT	More frequent hand washing	AGE	65+	91.276202	90.183606	92.368798
NL	More frequent hand washing	AGE	18-24	87.881966	85.585599	90.178334
NL	More frequent hand washing	AGE	25-44	89.638846	88.120948	91.156745
NL	More frequent hand washing	AGE	45-64	89.941027	88.536423	91.345632
NL	More frequent hand washing	AGE	65+	89.250845	87.502689	90.999001
UK	More frequent hand washing	AGE	18-24	90.540538	88.920539	92.160536
UK	More frequent hand washing	AGE	25-44	92.086586	91.084109	93.089063
UK	More frequent hand washing	AGE	45-64	90.987314	89.917160	92.057468
UK	More frequent hand washing	AGE	65+	92.499757	91.334518	93.664997
US	More frequent hand washing	AGE	18-24	89.103312	87.859941	90.346682
US	More frequent hand washing	AGE	25-44	89.671160	88.817143	90.525177
US	More frequent hand washing	AGE	45-64	88.126038	87.202459	89.049617
US	More frequent hand washing	AGE	65+	91.005241	89.971943	92.038538
BE	Stockpiled food and/or medicine	SEX	Female	24.322227	22.834754	25.809699
BE	Stockpiled food and/or medicine	SEX	Male	20.832283	19.392689	22.271876
DE	Stockpiled food and/or medicine	SEX	Female	32.073495	30.924728	33.222262
DE	Stockpiled food and/or medicine	SEX	Male	28.327846	27.197068	29.458623
ES	Stockpiled food and/or medicine	SEX	Female	22.453094	21.135265	23.770923
ES	Stockpiled food and/or medicine	SEX	Male	22.224222	20.873477	23.574966
FR	Stockpiled food and/or medicine	SEX	Female	23.934773	22.520001	25.349544
FR	Stockpiled food and/or medicine	SEX	Male	21.540794	20.115662	22.965925
IT	Stockpiled food and/or medicine	SEX	Female	24.107172	22.926224	25.288120
IT	Stockpiled food and/or medicine	SEX	Male	19.176464	18.051091	20.301836
NL	Stockpiled food and/or medicine	SEX	Female	20.218266	18.697683	21.738849
NL	Stockpiled food and/or medicine	SEX	Male	18.098898	16.622366	19.575429
UK	Stockpiled food and/or medicine	SEX	Female	17.564714	16.448919	18.680509
UK	Stockpiled food and/or medicine	SEX	Male	17.731906	16.588328	18.875485
US	Stockpiled food and/or medicine	SEX	Female	31.297676	30.258482	32.336869
US	Stockpiled food and/or medicine	SEX	Male	29.976492	28.925484	31.027500
BE	Avoided public transport	SEX	Female	77.793723	76.352693	79.234754
BE	Avoided public transport	SEX	Male	73.105806	71.533986	74.677625
DE	Avoided public transport	SEX	Female	77.303960	76.273064	78.334857
DE	Avoided public transport	SEX	Male	71.466615	70.333371	72.599859
ES	Avoided public transport	SEX	Female	82.532908	81.333788	83.732028
ES	Avoided public transport	SEX	Male	80.439105	79.150364	81.727846
FR	Avoided public transport	SEX	Female	82.843927	81.593904	84.093949
FR	Avoided public transport	SEX	Male	78.234853	76.804368	79.665337
IT	Avoided public transport	SEX	Female	77.895535	76.749880	79.041189
IT	Avoided public transport	SEX	Male	74.658434	73.415067	75.901801
NL	Avoided public transport	SEX	Female	70.316907	68.587207	72.046607
NL	Avoided public transport	SEX	Male	63.099789	61.249242	64.950336
UK	Avoided public transport	SEX	Female	79.180190	77.989623	80.370757
UK	Avoided public transport	SEX	Male	70.589662	69.225414	71.953909
US	Avoided public transport	SEX	Female	73.662135	72.675021	74.649249
US	Avoided public transport	SEX	Male	67.568925	66.495065	68.642786
BE	Increased social distancing	SEX	Female	97.994323	97.508258	98.480388
BE	Increased social distancing	SEX	Male	95.868338	95.162837	96.573839
DE	Increased social distancing	SEX	Female	96.512253	96.060707	96.963800
DE	Increased social distancing	SEX	Male	92.053953	91.375231	92.732675
ES	Increased social distancing	SEX	Female	97.206558	96.686136	97.726981
ES	Increased social distancing	SEX	Male	96.699655	96.119252	97.280059
FR	Increased social distancing	SEX	Female	97.939540	97.468520	98.410561
FR	Increased social distancing	SEX	Male	96.389253	95.742535	97.035971
IT	Increased social distancing	SEX	Female	98.102801	97.726137	98.479466
IT	Increased social distancing	SEX	Male	97.938843	97.532703	98.344984
NL	Increased social distancing	SEX	Female	97.406283	96.804499	98.008068
NL	Increased social distancing	SEX	Male	93.423986	92.473420	94.374552
UK	Increased social distancing	SEX	Female	95.112900	94.480702	95.745097
UK	Increased social distancing	SEX	Male	90.767576	89.900822	91.634330
US	Increased social distancing	SEX	Female	96.178660	95.749023	96.608297
US	Increased social distancing	SEX	Male	89.390254	88.683788	90.096720
BE	Worn a face mask	SEX	Female	36.717304	35.046056	38.388552
BE	Worn a face mask	SEX	Male	27.531409	25.948023	29.114794
DE	Worn a face mask	SEX	Female	25.968972	24.889843	27.048101
DE	Worn a face mask	SEX	Male	19.462714	18.469151	20.456277
ES	Worn a face mask	SEX	Female	58.356150	56.799262	59.913039
ES	Worn a face mask	SEX	Male	52.014313	50.391177	53.637449
FR	Worn a face mask	SEX	Female	33.807507	32.238988	35.376025
FR	Worn a face mask	SEX	Male	29.858376	28.271937	31.444814
IT	Worn a face mask	SEX	Female	63.160044	61.828247	64.491841
IT	Worn a face mask	SEX	Male	56.398388	54.980872	57.815904
NL	Worn a face mask	SEX	Female	8.095262	7.062570	9.127954
NL	Worn a face mask	SEX	Male	6.363759	5.427598	7.299921
UK	Worn a face mask	SEX	Female	14.977510	13.931119	16.023900
UK	Worn a face mask	SEX	Male	15.515022	14.430999	16.599045
US	Worn a face mask	SEX	Female	37.984583	36.896885	39.072281
US	Worn a face mask	SEX	Male	27.116172	26.096352	28.135991
BE	More frequent use of hand sanitizer	SEX	Female	68.814775	67.208654	70.420897
BE	More frequent use of hand sanitizer	SEX	Male	59.555573	57.815818	61.295328
DE	More frequent use of hand sanitizer	SEX	Female	51.906246	50.676563	53.135930
DE	More frequent use of hand sanitizer	SEX	Male	47.106969	45.854299	48.359640
ES	More frequent use of hand sanitizer	SEX	Female	71.218271	69.788413	72.648129
ES	More frequent use of hand sanitizer	SEX	Male	70.118171	68.631015	71.605327
FR	More frequent use of hand sanitizer	SEX	Female	64.161755	62.571781	65.751730
FR	More frequent use of hand sanitizer	SEX	Male	58.652438	56.945294	60.359582
IT	More frequent use of hand sanitizer	SEX	Female	66.826307	65.526354	68.126261
IT	More frequent use of hand sanitizer	SEX	Male	60.337602	58.939217	61.735987
NL	More frequent use of hand sanitizer	SEX	Female	61.471043	59.628510	63.313576
NL	More frequent use of hand sanitizer	SEX	Male	53.194349	51.280738	55.107960
UK	More frequent use of hand sanitizer	SEX	Female	66.932213	65.552696	68.311731
UK	More frequent use of hand sanitizer	SEX	Male	64.154164	62.718329	65.589998
US	More frequent use of hand sanitizer	SEX	Female	76.146893	75.191784	77.102003
US	More frequent use of hand sanitizer	SEX	Male	68.440160	67.374015	69.506306
BE	More frequent hand washing	SEX	Female	93.297289	92.430281	94.164296
BE	More frequent hand washing	SEX	Male	89.035419	87.927840	90.142999
DE	More frequent hand washing	SEX	Female	90.743026	90.029713	91.456339
DE	More frequent hand washing	SEX	Male	84.035865	83.116686	84.955044
ES	More frequent hand washing	SEX	Female	95.212445	94.538162	95.886729
ES	More frequent hand washing	SEX	Male	92.060609	91.182258	92.938960
FR	More frequent hand washing	SEX	Female	93.479247	92.660622	94.297872
FR	More frequent hand washing	SEX	Male	89.623953	88.566819	90.681088
IT	More frequent hand washing	SEX	Female	92.185194	91.444145	92.926243
IT	More frequent hand washing	SEX	Male	90.078648	89.224094	90.933202
NL	More frequent hand washing	SEX	Female	92.284134	91.273853	93.294416
NL	More frequent hand washing	SEX	Male	86.427458	85.113964	87.740953
UK	More frequent hand washing	SEX	Female	93.735891	93.025349	94.446433
UK	More frequent hand washing	SEX	Male	89.398249	88.476472	90.320026
US	More frequent hand washing	SEX	Female	93.031277	92.460658	93.601895
US	More frequent hand washing	SEX	Male	85.503523	84.695884	86.311161
BE	Stockpiled food and/or medicine	WEEK	2020-14	24.280917	21.282508	27.279326
BE	Stockpiled food and/or medicine	WEEK	2020-15	22.909555	21.424377	24.394732
BE	Stockpiled food and/or medicine	WEEK	2020-16	21.691408	20.039562	23.343255
DE	Stockpiled food and/or medicine	WEEK	2020-12	35.181064	32.231280	38.130848
DE	Stockpiled food and/or medicine	WEEK	2020-13	32.788654	30.601898	34.975409
DE	Stockpiled food and/or medicine	WEEK	2020-14	30.850286	29.259606	32.440965
DE	Stockpiled food and/or medicine	WEEK	2020-15	28.106164	26.555826	29.656502
DE	Stockpiled food and/or medicine	WEEK	2020-16	28.798405	27.228533	30.368278
ES	Stockpiled food and/or medicine	WEEK	2020-13	21.305188	18.814379	23.795996
ES	Stockpiled food and/or medicine	WEEK	2020-14	24.113622	22.414771	25.812473
ES	Stockpiled food and/or medicine	WEEK	2020-15	21.554054	19.895952	23.212156
ES	Stockpiled food and/or medicine	WEEK	2020-16	21.509148	19.529261	23.489035
FR	Stockpiled food and/or medicine	WEEK	2020-13	23.327485	21.107762	25.547209
FR	Stockpiled food and/or medicine	WEEK	2020-14	23.654013	21.930459	25.377566
FR	Stockpiled food and/or medicine	WEEK	2020-15	21.807678	19.779857	23.835499
FR	Stockpiled food and/or medicine	WEEK	2020-16	21.916013	19.723913	24.108113
IT	Stockpiled food and/or medicine	WEEK	2020-11	16.677702	15.106444	18.248960
IT	Stockpiled food and/or medicine	WEEK	2020-12	21.036980	19.277188	22.796773
IT	Stockpiled food and/or medicine	WEEK	2020-13	26.360789	24.290653	28.430925
IT	Stockpiled food and/or medicine	WEEK	2020-14	23.881650	21.848101	25.915198
IT	Stockpiled food and/or medicine	WEEK	2020-15	23.627538	21.046187	26.208889
IT	Stockpiled food and/or medicine	WEEK	2020-16	20.454102	18.013000	22.895203
NL	Stockpiled food and/or medicine	WEEK	2020-14	20.896045	18.995386	22.796705
NL	Stockpiled food and/or medicine	WEEK	2020-15	20.580344	18.692720	22.467968
NL	Stockpiled food and/or medicine	WEEK	2020-16	16.061812	14.352180	17.771444
UK	Stockpiled food and/or medicine	WEEK	2020-11	21.661977	19.393688	23.930266
UK	Stockpiled food and/or medicine	WEEK	2020-12	18.165443	15.677206	20.653681
UK	Stockpiled food and/or medicine	WEEK	2020-13	17.189893	15.843680	18.536106
UK	Stockpiled food and/or medicine	WEEK	2020-14	17.794393	16.001061	19.587724
UK	Stockpiled food and/or medicine	WEEK	2020-15	14.447867	12.314430	16.581304
UK	Stockpiled food and/or medicine	WEEK	2020-16	16.178074	13.552249	18.803899
US	Stockpiled food and/or medicine	WEEK	2020-11	29.911170	27.727046	32.095293
US	Stockpiled food and/or medicine	WEEK	2020-12	33.971590	32.054801	35.888380
US	Stockpiled food and/or medicine	WEEK	2020-13	32.904140	31.321587	34.486693
US	Stockpiled food and/or medicine	WEEK	2020-14	29.986626	28.273915	31.699337
US	Stockpiled food and/or medicine	WEEK	2020-15	28.883068	27.217865	30.548272
US	Stockpiled food and/or medicine	WEEK	2020-16	26.881670	24.905610	28.857731
BE	Avoided public transport	WEEK	2020-14	79.150615	76.309888	81.991342
BE	Avoided public transport	WEEK	2020-15	75.317324	73.793575	76.841072
BE	Avoided public transport	WEEK	2020-16	74.540329	72.794334	76.286325
DE	Avoided public transport	WEEK	2020-12	74.637178	71.949599	77.324756
DE	Avoided public transport	WEEK	2020-13	77.337422	75.387278	79.287566
DE	Avoided public transport	WEEK	2020-14	76.752432	75.297667	78.207197
DE	Avoided public transport	WEEK	2020-15	74.025232	72.512906	75.537559
DE	Avoided public transport	WEEK	2020-16	70.857021	69.281610	72.432431
ES	Avoided public transport	WEEK	2020-13	85.664038	83.532283	87.795793
ES	Avoided public transport	WEEK	2020-14	82.517513	81.009112	84.025914
ES	Avoided public transport	WEEK	2020-15	80.559195	78.963403	82.154986
ES	Avoided public transport	WEEK	2020-16	78.803542	76.834188	80.772897
FR	Avoided public transport	WEEK	2020-13	80.470883	78.390200	82.551565
FR	Avoided public transport	WEEK	2020-14	81.803501	80.238700	83.368302
FR	Avoided public transport	WEEK	2020-15	81.309982	79.395640	83.224325
FR	Avoided public transport	WEEK	2020-16	78.055221	75.862087	80.248354
IT	Avoided public transport	WEEK	2020-11	75.540627	73.728820	77.352433
IT	Avoided public transport	WEEK	2020-12	76.787835	74.964939	78.610731
IT	Avoided public transport	WEEK	2020-13	77.515627	75.554074	79.477181
IT	Avoided public transport	WEEK	2020-14	76.609521	74.590510	78.628531
IT	Avoided public transport	WEEK	2020-15	76.942866	74.383359	79.502373
IT	Avoided public transport	WEEK	2020-16	74.062596	71.410132	76.715060
NL	Avoided public transport	WEEK	2020-14	66.629522	64.425136	68.833909
NL	Avoided public transport	WEEK	2020-15	67.720351	65.537374	69.903327
NL	Avoided public transport	WEEK	2020-16	65.918706	63.711778	68.125633
UK	Avoided public transport	WEEK	2020-11	43.464893	40.735340	46.194445
UK	Avoided public transport	WEEK	2020-12	55.185943	51.976558	58.395328
UK	Avoided public transport	WEEK	2020-13	84.681502	83.396399	85.966605
UK	Avoided public transport	WEEK	2020-14	84.883911	83.204331	86.563491
UK	Avoided public transport	WEEK	2020-15	82.200741	79.879600	84.521881
UK	Avoided public transport	WEEK	2020-16	80.311717	77.476301	83.147134
US	Avoided public transport	WEEK	2020-11	49.697779	47.312725	52.082832
US	Avoided public transport	WEEK	2020-12	69.918770	68.062694	71.774846
US	Avoided public transport	WEEK	2020-13	75.288257	73.835476	76.741039
US	Avoided public transport	WEEK	2020-14	77.200680	75.632481	78.768880
US	Avoided public transport	WEEK	2020-15	73.384643	71.760861	75.008425
US	Avoided public transport	WEEK	2020-16	68.651461	66.583737	70.719184
BE	Increased social distancing	WEEK	2020-14	97.627242	96.562933	98.691552
BE	Increased social distancing	WEEK	2020-15	97.285330	96.711013	97.859648
BE	Increased social distancing	WEEK	2020-16	96.309065	95.553411	97.064719
DE	Increased social distancing	WEEK	2020-12	96.607320	95.489013	97.725628
DE	Increased social distancing	WEEK	2020-13	96.007066	95.095024	96.919108
DE	Increased social distancing	WEEK	2020-14	95.276321	94.545703	96.006939
DE	Increased social distancing	WEEK	2020-15	94.736099	93.965920	95.506277
DE	Increased social distancing	WEEK	2020-16	91.300818	90.323780	92.277857
ES	Increased social distancing	WEEK	2020-13	97.151169	96.139166	98.163172
ES	Increased social distancing	WEEK	2020-14	97.408414	96.777423	98.039405
ES	Increased social distancing	WEEK	2020-15	97.240656	96.580132	97.901180
ES	Increased social distancing	WEEK	2020-16	95.780426	94.811720	96.749132
FR	Increased social distancing	WEEK	2020-13	97.829160	97.064280	98.594039
FR	Increased social distancing	WEEK	2020-14	97.156265	96.482111	97.830419
FR	Increased social distancing	WEEK	2020-15	97.591167	96.838242	98.344092
FR	Increased social distancing	WEEK	2020-16	96.172303	95.155604	97.189002
IT	Increased social distancing	WEEK	2020-11	98.551320	98.047684	99.054955
IT	Increased social distancing	WEEK	2020-12	98.891837	98.439836	99.343839
IT	Increased social distancing	WEEK	2020-13	97.998958	97.340992	98.656925
IT	Increased social distancing	WEEK	2020-14	97.754251	97.047566	98.460936
IT	Increased social distancing	WEEK	2020-15	97.219404	96.220290	98.218518
IT	Increased social distancing	WEEK	2020-16	96.502834	95.391065	97.614604
NL	Increased social distancing	WEEK	2020-14	96.768414	95.941714	97.595114
NL	Increased social distancing	WEEK	2020-15	94.885937	93.857425	95.914448
NL	Increased social distancing	WEEK	2020-16	94.675458	93.630050	95.720865
UK	Increased social distancing	WEEK	2020-11	77.307804	75.001519	79.614089
UK	Increased social distancing	WEEK	2020-12	82.456324	80.001770	84.910879
UK	Increased social distancing	WEEK	2020-13	98.457984	98.018336	98.897632
UK	Increased social distancing	WEEK	2020-14	96.935556	96.127418	97.743694
UK	Increased social distancing	WEEK	2020-15	97.998400	97.148514	98.848286
UK	Increased social distancing	WEEK	2020-16	94.219032	92.554880	95.883185
US	Increased social distancing	WEEK	2020-11	79.127406	77.188808	81.066004
US	Increased social distancing	WEEK	2020-12	91.929744	90.827385	93.032102
US	Increased social distancing	WEEK	2020-13	96.342954	95.710745	96.975162
US	Increased social distancing	WEEK	2020-14	97.298533	96.692519	97.904547
US	Increased social distancing	WEEK	2020-15	94.628695	93.800352	95.457038
US	Increased social distancing	WEEK	2020-16	90.992793	89.716773	92.268813
BE	Worn a face mask	WEEK	2020-14	29.307620	26.124652	32.490588
BE	Worn a face mask	WEEK	2020-15	30.528428	28.900911	32.155944
BE	Worn a face mask	WEEK	2020-16	35.368669	33.452420	37.284918
DE	Worn a face mask	WEEK	2020-12	4.051664	2.833740	5.269588
DE	Worn a face mask	WEEK	2020-13	13.023686	11.455908	14.591464
DE	Worn a face mask	WEEK	2020-14	19.208441	17.851731	20.565151
DE	Worn a face mask	WEEK	2020-15	27.958598	26.410749	29.506447
DE	Worn a face mask	WEEK	2020-16	32.466701	30.843347	34.090056
ES	Worn a face mask	WEEK	2020-13	45.564420	42.534865	48.593976
ES	Worn a face mask	WEEK	2020-14	49.088390	47.103027	51.073753
ES	Worn a face mask	WEEK	2020-15	59.948141	57.972260	61.924021
ES	Worn a face mask	WEEK	2020-16	63.802691	61.487020	66.118363
FR	Worn a face mask	WEEK	2020-13	22.534411	20.341492	24.727330
FR	Worn a face mask	WEEK	2020-14	25.178258	23.417880	26.938636
FR	Worn a face mask	WEEK	2020-15	38.507004	36.117402	40.896606
FR	Worn a face mask	WEEK	2020-16	45.328673	42.690733	47.966612
IT	Worn a face mask	WEEK	2020-11	37.141946	35.105319	39.178574
IT	Worn a face mask	WEEK	2020-12	45.831777	43.680415	47.983139
IT	Worn a face mask	WEEK	2020-13	67.308275	65.104242	69.512309
IT	Worn a face mask	WEEK	2020-14	69.014683	66.809086	71.220281
IT	Worn a face mask	WEEK	2020-15	83.738292	81.495884	85.980700
IT	Worn a face mask	WEEK	2020-16	83.812797	81.583706	86.041889
NL	Worn a face mask	WEEK	2020-14	6.963685	5.773761	8.153608
NL	Worn a face mask	WEEK	2020-15	7.538222	6.305569	8.770875
NL	Worn a face mask	WEEK	2020-16	7.219445	6.014392	8.424498
UK	Worn a face mask	WEEK	2020-11	6.445347	5.093215	7.797478
UK	Worn a face mask	WEEK	2020-12	6.471277	4.883579	8.058975
UK	Worn a face mask	WEEK	2020-13	15.594796	14.300273	16.889320
UK	Worn a face mask	WEEK	2020-14	15.924236	14.208569	17.639903
UK	Worn a face mask	WEEK	2020-15	23.802170	21.217875	26.386466
UK	Worn a face mask	WEEK	2020-16	25.878969	22.756000	29.001939
US	Worn a face mask	WEEK	2020-11	5.754720	4.643812	6.865628
US	Worn a face mask	WEEK	2020-12	11.184333	9.908773	12.459893
US	Worn a face mask	WEEK	2020-13	20.075111	18.725977	21.424246
US	Worn a face mask	WEEK	2020-14	31.452103	29.716495	33.187712
US	Worn a face mask	WEEK	2020-15	60.001895	58.201941	61.801848
US	Worn a face mask	WEEK	2020-16	65.849883	63.736235	67.963530
BE	More frequent use of hand sanitizer	WEEK	2020-14	63.007506	59.631458	66.383554
BE	More frequent use of hand sanitizer	WEEK	2020-15	63.376187	61.673579	65.078794
BE	More frequent use of hand sanitizer	WEEK	2020-16	65.881033	63.980834	67.781233
DE	More frequent use of hand sanitizer	WEEK	2020-12	46.150782	43.071397	49.230168
DE	More frequent use of hand sanitizer	WEEK	2020-13	49.745038	47.415974	52.074103
DE	More frequent use of hand sanitizer	WEEK	2020-14	50.323572	48.601629	52.045515
DE	More frequent use of hand sanitizer	WEEK	2020-15	50.078592	48.354148	51.803037
DE	More frequent use of hand sanitizer	WEEK	2020-16	49.207636	47.474428	50.940844
ES	More frequent use of hand sanitizer	WEEK	2020-13	67.813694	64.971728	70.655660
ES	More frequent use of hand sanitizer	WEEK	2020-14	70.237796	68.422030	72.053563
ES	More frequent use of hand sanitizer	WEEK	2020-15	71.491041	69.670594	73.311488
ES	More frequent use of hand sanitizer	WEEK	2020-16	71.988544	69.824736	74.152353
FR	More frequent use of hand sanitizer	WEEK	2020-13	59.391077	56.813471	61.968682
FR	More frequent use of hand sanitizer	WEEK	2020-14	61.423501	59.449225	63.397778
FR	More frequent use of hand sanitizer	WEEK	2020-15	62.942730	60.571071	65.314390
FR	More frequent use of hand sanitizer	WEEK	2020-16	62.244962	59.676116	64.813808
IT	More frequent use of hand sanitizer	WEEK	2020-11	62.133266	60.088753	64.177779
IT	More frequent use of hand sanitizer	WEEK	2020-12	61.663831	59.564517	63.763145
IT	More frequent use of hand sanitizer	WEEK	2020-13	64.743678	62.498854	66.988502
IT	More frequent use of hand sanitizer	WEEK	2020-14	63.749619	61.456784	66.042453
IT	More frequent use of hand sanitizer	WEEK	2020-15	68.350169	65.523825	71.176513
IT	More frequent use of hand sanitizer	WEEK	2020-16	64.456311	61.559630	67.352992
NL	More frequent use of hand sanitizer	WEEK	2020-14	58.121981	55.815572	60.428391
NL	More frequent use of hand sanitizer	WEEK	2020-15	58.300281	55.998166	60.602396
NL	More frequent use of hand sanitizer	WEEK	2020-16	55.746421	53.433780	58.059063
UK	More frequent use of hand sanitizer	WEEK	2020-11	65.779667	63.167198	68.392135
UK	More frequent use of hand sanitizer	WEEK	2020-12	57.338387	54.146542	60.530232
UK	More frequent use of hand sanitizer	WEEK	2020-13	68.113501	66.450641	69.776360
UK	More frequent use of hand sanitizer	WEEK	2020-14	63.829051	61.576071	66.082031
UK	More frequent use of hand sanitizer	WEEK	2020-15	68.799941	65.988466	71.611417
UK	More frequent use of hand sanitizer	WEEK	2020-16	64.701244	61.293558	68.108930
US	More frequent use of hand sanitizer	WEEK	2020-11	62.360980	60.049917	64.672043
US	More frequent use of hand sanitizer	WEEK	2020-12	73.276289	71.485349	75.067230
US	More frequent use of hand sanitizer	WEEK	2020-13	73.557803	72.072386	75.043219
US	More frequent use of hand sanitizer	WEEK	2020-14	76.086524	74.492095	77.680952
US	More frequent use of hand sanitizer	WEEK	2020-15	73.783656	72.167716	75.399596
US	More frequent use of hand sanitizer	WEEK	2020-16	70.668511	68.639245	72.697777
BE	More frequent hand washing	WEEK	2020-14	91.600331	89.660628	93.540034
BE	More frequent hand washing	WEEK	2020-15	91.374309	90.382156	92.366462
BE	More frequent hand washing	WEEK	2020-16	90.879909	89.726045	92.033773
DE	More frequent hand washing	WEEK	2020-12	90.100104	88.255247	91.944961
DE	More frequent hand washing	WEEK	2020-13	89.330035	87.891908	90.768163
DE	More frequent hand washing	WEEK	2020-14	88.889107	87.806785	89.971429
DE	More frequent hand washing	WEEK	2020-15	87.871661	86.745748	88.997574
DE	More frequent hand washing	WEEK	2020-16	83.707932	82.427647	84.988217
ES	More frequent hand washing	WEEK	2020-13	93.363221	91.848994	94.877449
ES	More frequent hand washing	WEEK	2020-14	94.362661	93.446695	95.278627
ES	More frequent hand washing	WEEK	2020-15	93.834889	92.865018	94.804760
ES	More frequent hand washing	WEEK	2020-16	92.657787	91.400965	93.914609
FR	More frequent hand washing	WEEK	2020-13	93.129554	91.801911	94.457197
FR	More frequent hand washing	WEEK	2020-14	92.379331	91.303205	93.455457
FR	More frequent hand washing	WEEK	2020-15	91.032083	89.628992	92.435174
FR	More frequent hand washing	WEEK	2020-16	89.554359	87.933634	91.175085
IT	More frequent hand washing	WEEK	2020-11	92.020674	90.878520	93.162828
IT	More frequent hand washing	WEEK	2020-12	91.860634	90.679993	93.041275
IT	More frequent hand washing	WEEK	2020-13	90.815999	89.459053	92.172944
IT	More frequent hand washing	WEEK	2020-14	91.821346	90.514302	93.128390
IT	More frequent hand washing	WEEK	2020-15	89.260008	87.378526	91.141489
IT	More frequent hand washing	WEEK	2020-16	89.478618	87.621742	91.335493
NL	More frequent hand washing	WEEK	2020-14	90.645944	89.284664	92.007224
NL	More frequent hand washing	WEEK	2020-15	89.868609	88.459762	91.277456
NL	More frequent hand washing	WEEK	2020-16	87.678468	86.148070	89.208867
UK	More frequent hand washing	WEEK	2020-11	89.068515	87.350351	90.786680
UK	More frequent hand washing	WEEK	2020-12	87.083804	84.919410	89.248199
UK	More frequent hand washing	WEEK	2020-13	94.242351	93.411197	95.073504
UK	More frequent hand washing	WEEK	2020-14	91.214525	89.887183	92.541867
UK	More frequent hand washing	WEEK	2020-15	92.430141	90.824999	94.035282
UK	More frequent hand washing	WEEK	2020-16	90.693949	88.622400	92.765499
US	More frequent hand washing	WEEK	2020-11	82.447269	80.632603	84.261934
US	More frequent hand washing	WEEK	2020-12	89.375440	88.128298	90.622581
US	More frequent hand washing	WEEK	2020-13	91.569575	90.633770	92.505380
US	More frequent hand washing	WEEK	2020-14	92.323947	91.328871	93.319022
US	More frequent hand washing	WEEK	2020-15	90.207729	89.115729	91.299729
US	More frequent hand washing	WEEK	2020-16	86.008443	84.462254	87.554632
