# Supplementary material for: Behaviours and attitudes in response to the COVID-19 pandemic: insights from a cross-national Facebook survey
Source: EPJ Data Sci. 2021 Apr 14;10(1):17. doi: 10.1140/epjds/s13688-021-00270-1 (PMC8050509; doi:10.1140/epjds/s13688-021-00270-1)
Supplement: Supplementary file 3 — Aggregated data of the variables presented in this study, i.e. threat perceptions of COVID-19, threat perceptions of influenza, confidence in organisations, and adoption rates of behaviours. (ZIP 24 kB) [file 13688_2021_270_MOESM3_ESM.zip › CHBS_20200313-20200419_threat_perception_covid19.csv]

country	threat_perception_to	id_variable	value_variable	average	CI_low	CI_high
BE	Oneself			0.524911	0.516284	0.534045
DE	Oneself			0.429119	0.422907	0.435720
ES	Oneself			0.525092	0.517079	0.533763
FR	Oneself			0.505396	0.496905	0.512639
IT	Oneself			0.581120	0.574985	0.587615
NL	Oneself			0.486846	0.475901	0.496393
UK	Oneself			0.547314	0.538804	0.555172
US	Oneself			0.466012	0.459893	0.471866
BE	Family			0.573020	0.564359	0.581054
DE	Family			0.495109	0.489497	0.501118
ES	Family			0.576992	0.569343	0.584736
FR	Family			0.566695	0.559741	0.573442
IT	Family			0.652480	0.646200	0.658815
NL	Family			0.548725	0.538923	0.558041
UK	Family			0.615466	0.608595	0.622757
US	Family			0.534092	0.528424	0.539412
BE	Local Community			0.632326	0.625115	0.639720
DE	Local Community			0.505211	0.499856	0.510593
ES	Local Community			0.657873	0.650138	0.664938
FR	Local Community			0.601461	0.593882	0.608155
IT	Local Community			0.682233	0.676541	0.687784
NL	Local Community			0.592938	0.583682	0.601319
UK	Local Community			0.656110	0.649042	0.663648
US	Local Community			0.584430	0.578854	0.590308
BE	Country			0.754817	0.748790	0.761189
DE	Country			0.609797	0.604610	0.615056
ES	Country			0.843832	0.837851	0.849072
FR	Country			0.794721	0.788513	0.800492
IT	Country			0.780539	0.775824	0.784820
NL	Country			0.700346	0.692254	0.708637
UK	Country			0.764565	0.757815	0.771367
US	Country			0.727987	0.722133	0.733086
BE	World			0.788685	0.781919	0.795378
DE	World			0.688347	0.682937	0.693543
ES	World			0.816048	0.810094	0.822371
FR	World			0.809487	0.802930	0.815298
IT	World			0.770956	0.766394	0.775560
NL	World			0.746838	0.738182	0.755386
UK	World			0.768685	0.762007	0.775082
US	World			0.722729	0.717804	0.727904
BE	Oneself	AGE	18-24	0.347055	0.325679	0.371232
BE	Oneself	AGE	25-44	0.502062	0.485446	0.519630
BE	Oneself	AGE	45-64	0.575367	0.561984	0.588656
BE	Oneself	AGE	65+	0.592422	0.574652	0.608845
DE	Oneself	AGE	18-24	0.295317	0.283680	0.307076
DE	Oneself	AGE	25-44	0.377258	0.368120	0.386681
DE	Oneself	AGE	45-64	0.469579	0.458571	0.480090
DE	Oneself	AGE	65+	0.498647	0.484524	0.513770
ES	Oneself	AGE	18-24	0.382711	0.348825	0.416088
ES	Oneself	AGE	25-44	0.493483	0.479186	0.508016
ES	Oneself	AGE	45-64	0.568384	0.557737	0.579714
ES	Oneself	AGE	65+	0.577126	0.558991	0.593811
FR	Oneself	AGE	18-24	0.332646	0.312921	0.351281
FR	Oneself	AGE	25-44	0.462353	0.447169	0.478869
FR	Oneself	AGE	45-64	0.574233	0.561089	0.588083
FR	Oneself	AGE	65+	0.569404	0.553788	0.584667
IT	Oneself	AGE	18-24	0.410668	0.398474	0.422502
IT	Oneself	AGE	25-44	0.519977	0.511434	0.529799
IT	Oneself	AGE	45-64	0.625419	0.613905	0.636663
IT	Oneself	AGE	65+	0.661226	0.646769	0.677091
NL	Oneself	AGE	18-24	0.336463	0.309978	0.362402
NL	Oneself	AGE	25-44	0.459859	0.437887	0.480119
NL	Oneself	AGE	45-64	0.544790	0.530044	0.559300
NL	Oneself	AGE	65+	0.534085	0.518941	0.550785
UK	Oneself	AGE	18-24	0.372780	0.349442	0.394971
UK	Oneself	AGE	25-44	0.514491	0.499939	0.529991
UK	Oneself	AGE	45-64	0.614379	0.602384	0.625646
UK	Oneself	AGE	65+	0.612869	0.600730	0.625333
US	Oneself	AGE	18-24	0.353039	0.337553	0.369250
US	Oneself	AGE	25-44	0.463997	0.452031	0.475817
US	Oneself	AGE	45-64	0.497387	0.487862	0.506861
US	Oneself	AGE	65+	0.512181	0.502462	0.522471
BE	Family	AGE	18-24	0.524536	0.503275	0.545321
BE	Family	AGE	25-44	0.570656	0.556075	0.587132
BE	Family	AGE	45-64	0.584389	0.573121	0.596666
BE	Family	AGE	65+	0.590076	0.573861	0.606579
DE	Family	AGE	18-24	0.496936	0.484264	0.509218
DE	Family	AGE	25-44	0.484767	0.475105	0.493610
DE	Family	AGE	45-64	0.496095	0.486009	0.505910
DE	Family	AGE	65+	0.505091	0.489757	0.519171
ES	Family	AGE	18-24	0.544525	0.512778	0.574356
ES	Family	AGE	25-44	0.590512	0.576892	0.605652
ES	Family	AGE	45-64	0.582975	0.572758	0.593243
ES	Family	AGE	65+	0.565136	0.548089	0.581937
FR	Family	AGE	18-24	0.512961	0.496589	0.529543
FR	Family	AGE	25-44	0.545984	0.532893	0.559169
FR	Family	AGE	45-64	0.592654	0.579464	0.604748
FR	Family	AGE	65+	0.590294	0.575335	0.605557
IT	Family	AGE	18-24	0.610947	0.598439	0.622653
IT	Family	AGE	25-44	0.656828	0.648781	0.664981
IT	Family	AGE	45-64	0.656437	0.645661	0.666915
IT	Family	AGE	65+	0.660734	0.644631	0.676311
NL	Family	AGE	18-24	0.523524	0.495893	0.549420
NL	Family	AGE	25-44	0.557235	0.536195	0.577672
NL	Family	AGE	45-64	0.555919	0.542421	0.569956
NL	Family	AGE	65+	0.543705	0.528768	0.558917
UK	Family	AGE	18-24	0.568707	0.543969	0.593528
UK	Family	AGE	25-44	0.603930	0.589024	0.617923
UK	Family	AGE	45-64	0.643068	0.632147	0.653820
UK	Family	AGE	65+	0.623735	0.611785	0.635145
US	Family	AGE	18-24	0.528181	0.510499	0.544380
US	Family	AGE	25-44	0.551981	0.540875	0.562704
US	Family	AGE	45-64	0.523560	0.514495	0.532600
US	Family	AGE	65+	0.525936	0.516581	0.534891
BE	Local Community	AGE	18-24	0.527564	0.507847	0.547146
BE	Local Community	AGE	25-44	0.620436	0.606293	0.635731
BE	Local Community	AGE	45-64	0.659834	0.648176	0.671291
BE	Local Community	AGE	65+	0.672198	0.658044	0.686612
DE	Local Community	AGE	18-24	0.461963	0.450329	0.473461
DE	Local Community	AGE	25-44	0.480028	0.471467	0.488838
DE	Local Community	AGE	45-64	0.519848	0.510117	0.530648
DE	Local Community	AGE	65+	0.535335	0.522480	0.548673
ES	Local Community	AGE	18-24	0.607772	0.578329	0.637052
ES	Local Community	AGE	25-44	0.656591	0.643829	0.669815
ES	Local Community	AGE	45-64	0.675294	0.664300	0.684550
ES	Local Community	AGE	65+	0.659415	0.643237	0.674687
FR	Local Community	AGE	18-24	0.508122	0.489764	0.525295
FR	Local Community	AGE	25-44	0.590238	0.576533	0.603540
FR	Local Community	AGE	45-64	0.643461	0.631288	0.655625
FR	Local Community	AGE	65+	0.615096	0.601264	0.629230
IT	Local Community	AGE	18-24	0.622325	0.609239	0.634740
IT	Local Community	AGE	25-44	0.667498	0.659029	0.676064
IT	Local Community	AGE	45-64	0.703023	0.693236	0.712935
IT	Local Community	AGE	65+	0.696392	0.683211	0.709856
NL	Local Community	AGE	18-24	0.531109	0.505174	0.555217
NL	Local Community	AGE	25-44	0.580859	0.560418	0.600971
NL	Local Community	AGE	45-64	0.619936	0.607800	0.632597
NL	Local Community	AGE	65+	0.608566	0.594445	0.622086
UK	Local Community	AGE	18-24	0.571349	0.550356	0.591864
UK	Local Community	AGE	25-44	0.656542	0.642291	0.670301
UK	Local Community	AGE	45-64	0.684423	0.674393	0.694804
UK	Local Community	AGE	65+	0.669718	0.658951	0.681885
US	Local Community	AGE	18-24	0.549963	0.534889	0.566495
US	Local Community	AGE	25-44	0.604415	0.593833	0.616016
US	Local Community	AGE	45-64	0.581624	0.573133	0.590382
US	Local Community	AGE	65+	0.584143	0.575535	0.592993
BE	Country	AGE	18-24	0.654983	0.635618	0.671867
BE	Country	AGE	25-44	0.726537	0.714564	0.739635
BE	Country	AGE	45-64	0.783715	0.774211	0.792929
BE	Country	AGE	65+	0.812668	0.801666	0.823025
DE	Country	AGE	18-24	0.547425	0.536232	0.559030
DE	Country	AGE	25-44	0.561268	0.553168	0.569374
DE	Country	AGE	45-64	0.617545	0.607708	0.627122
DE	Country	AGE	65+	0.685471	0.673768	0.696672
ES	Country	AGE	18-24	0.810213	0.784164	0.833636
ES	Country	AGE	25-44	0.826381	0.814721	0.836925
ES	Country	AGE	45-64	0.861248	0.854168	0.868461
ES	Country	AGE	65+	0.859623	0.849592	0.870206
FR	Country	AGE	18-24	0.698137	0.683109	0.712746
FR	Country	AGE	25-44	0.745849	0.733940	0.758177
FR	Country	AGE	45-64	0.841830	0.832289	0.851092
FR	Country	AGE	65+	0.847866	0.836729	0.858021
IT	Country	AGE	18-24	0.741784	0.730875	0.751894
IT	Country	AGE	25-44	0.768121	0.761293	0.774938
IT	Country	AGE	45-64	0.790885	0.782384	0.798417
IT	Country	AGE	65+	0.796853	0.786178	0.807475
NL	Country	AGE	18-24	0.635647	0.612940	0.659173
NL	Country	AGE	25-44	0.676225	0.656574	0.695083
NL	Country	AGE	45-64	0.723247	0.712407	0.735144
NL	Country	AGE	65+	0.739524	0.727978	0.751445
UK	Country	AGE	18-24	0.680125	0.661370	0.701840
UK	Country	AGE	25-44	0.748514	0.734812	0.761553
UK	Country	AGE	45-64	0.787928	0.778944	0.796860
UK	Country	AGE	65+	0.808421	0.798780	0.818160
US	Country	AGE	18-24	0.710971	0.694041	0.727694
US	Country	AGE	25-44	0.731297	0.719138	0.741912
US	Country	AGE	45-64	0.714906	0.706104	0.723977
US	Country	AGE	65+	0.757401	0.748142	0.765841
BE	World	AGE	18-24	0.703693	0.683106	0.726021
BE	World	AGE	25-44	0.749150	0.735471	0.762925
BE	World	AGE	45-64	0.817913	0.809066	0.827784
BE	World	AGE	65+	0.853037	0.841878	0.863450
DE	World	AGE	18-24	0.631773	0.620473	0.642657
DE	World	AGE	25-44	0.643863	0.635109	0.652376
DE	World	AGE	45-64	0.689887	0.680809	0.699386
DE	World	AGE	65+	0.765294	0.753926	0.777723
ES	World	AGE	18-24	0.747041	0.721794	0.771184
ES	World	AGE	25-44	0.786377	0.774197	0.798314
ES	World	AGE	45-64	0.844358	0.836795	0.851800
ES	World	AGE	65+	0.850737	0.840068	0.862282
FR	World	AGE	18-24	0.725832	0.709569	0.741357
FR	World	AGE	25-44	0.754613	0.742541	0.767858
FR	World	AGE	45-64	0.855457	0.846128	0.864522
FR	World	AGE	65+	0.863874	0.853525	0.874845
IT	World	AGE	18-24	0.684832	0.674139	0.695913
IT	World	AGE	25-44	0.744581	0.736765	0.752340
IT	World	AGE	45-64	0.788173	0.780106	0.796085
IT	World	AGE	65+	0.813450	0.802660	0.823802
NL	World	AGE	18-24	0.698790	0.674516	0.724471
NL	World	AGE	25-44	0.718466	0.697845	0.738627
NL	World	AGE	45-64	0.766128	0.753703	0.777660
NL	World	AGE	65+	0.785288	0.774246	0.797134
UK	World	AGE	18-24	0.684258	0.663539	0.704849
UK	World	AGE	25-44	0.742038	0.728778	0.754920
UK	World	AGE	45-64	0.794259	0.784860	0.803211
UK	World	AGE	65+	0.824298	0.815335	0.833635
US	World	AGE	18-24	0.677028	0.662461	0.692571
US	World	AGE	25-44	0.713454	0.703521	0.723058
US	World	AGE	45-64	0.721336	0.713303	0.729936
US	World	AGE	65+	0.778259	0.770535	0.785736
BE	Oneself	SEX	Female	0.559374	0.549637	0.568519
BE	Oneself	SEX	Male	0.489203	0.474048	0.504237
DE	Oneself	SEX	Female	0.464655	0.457060	0.472059
DE	Oneself	SEX	Male	0.392341	0.383624	0.402146
ES	Oneself	SEX	Female	0.536544	0.527742	0.544530
ES	Oneself	SEX	Male	0.513088	0.498015	0.526779
FR	Oneself	SEX	Female	0.526796	0.518072	0.534697
FR	Oneself	SEX	Male	0.482367	0.467759	0.496234
IT	Oneself	SEX	Female	0.601599	0.593339	0.609468
IT	Oneself	SEX	Male	0.559317	0.548356	0.570007
NL	Oneself	SEX	Female	0.525825	0.514285	0.536031
NL	Oneself	SEX	Male	0.447140	0.431822	0.464188
UK	Oneself	SEX	Female	0.583677	0.575661	0.592310
UK	Oneself	SEX	Male	0.509673	0.496613	0.523056
US	Oneself	SEX	Female	0.521916	0.515752	0.528170
US	Oneself	SEX	Male	0.407560	0.396753	0.417499
BE	Family	SEX	Female	0.592859	0.584617	0.601340
BE	Family	SEX	Male	0.552305	0.539481	0.565309
DE	Family	SEX	Female	0.521823	0.514723	0.529026
DE	Family	SEX	Male	0.467342	0.459017	0.475344
ES	Family	SEX	Female	0.581990	0.573365	0.589804
ES	Family	SEX	Male	0.571742	0.558588	0.584591
FR	Family	SEX	Female	0.575188	0.567773	0.583036
FR	Family	SEX	Male	0.557480	0.545346	0.570349
IT	Family	SEX	Female	0.665616	0.658438	0.672518
IT	Family	SEX	Male	0.638493	0.628136	0.646982
NL	Family	SEX	Female	0.574159	0.564676	0.582726
NL	Family	SEX	Male	0.522633	0.506816	0.537310
UK	Family	SEX	Female	0.643962	0.635951	0.651999
UK	Family	SEX	Male	0.585782	0.573413	0.597661
US	Family	SEX	Female	0.576972	0.570947	0.582613
US	Family	SEX	Male	0.489216	0.479286	0.498359
BE	Local Community	SEX	Female	0.654192	0.647253	0.661552
BE	Local Community	SEX	Male	0.609603	0.596564	0.621878
DE	Local Community	SEX	Female	0.538057	0.531229	0.545296
DE	Local Community	SEX	Male	0.471516	0.463013	0.480030
ES	Local Community	SEX	Female	0.666694	0.658551	0.674517
ES	Local Community	SEX	Male	0.648563	0.636441	0.661213
FR	Local Community	SEX	Female	0.621649	0.614337	0.628907
FR	Local Community	SEX	Male	0.579553	0.567351	0.591344
IT	Local Community	SEX	Female	0.701380	0.694727	0.708069
IT	Local Community	SEX	Male	0.661738	0.652313	0.670745
NL	Local Community	SEX	Female	0.626268	0.617828	0.633718
NL	Local Community	SEX	Male	0.558843	0.542905	0.574334
UK	Local Community	SEX	Female	0.692272	0.685283	0.699545
UK	Local Community	SEX	Male	0.618490	0.607955	0.630125
US	Local Community	SEX	Female	0.640010	0.634580	0.644980
US	Local Community	SEX	Male	0.526321	0.516580	0.535349
BE	Country	SEX	Female	0.783109	0.777419	0.789297
BE	Country	SEX	Male	0.725243	0.714579	0.736082
DE	Country	SEX	Female	0.649715	0.643495	0.656086
DE	Country	SEX	Male	0.568597	0.560209	0.577401
ES	Country	SEX	Female	0.862006	0.856554	0.867336
ES	Country	SEX	Male	0.824605	0.814825	0.834696
FR	Country	SEX	Female	0.822120	0.817120	0.827835
FR	Country	SEX	Male	0.764742	0.753541	0.776024
IT	Country	SEX	Female	0.797427	0.791941	0.802764
IT	Country	SEX	Male	0.762438	0.755205	0.770371
NL	Country	SEX	Female	0.741353	0.734455	0.748452
NL	Country	SEX	Male	0.658191	0.644067	0.673212
UK	Country	SEX	Female	0.801676	0.795536	0.807753
UK	Country	SEX	Male	0.725851	0.715527	0.736566
US	Country	SEX	Female	0.791610	0.786730	0.796490
US	Country	SEX	Male	0.661338	0.651525	0.671522
BE	World	SEX	Female	0.827789	0.821402	0.833575
BE	World	SEX	Male	0.747979	0.736173	0.759992
DE	World	SEX	Female	0.729401	0.722843	0.735033
DE	World	SEX	Male	0.645968	0.636684	0.654672
ES	World	SEX	Female	0.843805	0.838495	0.849685
ES	World	SEX	Male	0.786668	0.775477	0.796282
FR	World	SEX	Female	0.842410	0.837014	0.848229
FR	World	SEX	Male	0.773315	0.762653	0.784822
IT	World	SEX	Female	0.794661	0.789321	0.799775
IT	World	SEX	Male	0.745514	0.738161	0.753008
NL	World	SEX	Female	0.788700	0.781856	0.796174
NL	World	SEX	Male	0.704010	0.687288	0.717951
UK	World	SEX	Female	0.810747	0.804427	0.817502
UK	World	SEX	Male	0.724915	0.713273	0.735930
US	World	SEX	Female	0.781149	0.776575	0.785775
US	World	SEX	Male	0.661450	0.652324	0.670379
