# Supplementary material for: Behaviours and attitudes in response to the COVID-19 pandemic: insights from a cross-national Facebook survey
Source: EPJ Data Sci. 2021 Apr 14;10(1):17. doi: 10.1140/epjds/s13688-021-00270-1 (PMC8050509; doi:10.1140/epjds/s13688-021-00270-1)
Supplement: Supplementary file 3 — Aggregated data of the variables presented in this study, i.e. threat perceptions of COVID-19, threat perceptions of influenza, confidence in organisations, and adoption rates of behaviours. (ZIP 24 kB) [file 13688_2021_270_MOESM3_ESM.zip › CHBS_20200313-20200419_threat_perception_influenza.csv]

country	threat_perception_to	id_variable	value_variable	average	CI_low	CI_high
BE	Oneself			0.337209	0.329926	0.345134
DE	Oneself			0.311647	0.306426	0.316857
ES	Oneself			0.347778	0.340941	0.355682
FR	Oneself			0.336996	0.330180	0.344020
IT	Oneself			0.390818	0.384156	0.397495
NL	Oneself			0.333944	0.324359	0.344027
UK	Oneself			0.355224	0.347760	0.362589
US	Oneself			0.307661	0.303092	0.312592
BE	Family			0.377716	0.370042	0.384479
DE	Family			0.361538	0.356437	0.366632
ES	Family			0.394227	0.387320	0.401868
FR	Family			0.386670	0.380560	0.392327
IT	Family			0.449610	0.443226	0.455482
NL	Family			0.384193	0.374475	0.392829
UK	Family			0.411548	0.405085	0.418664
US	Family			0.357658	0.352832	0.362132
BE	Local Community			0.410530	0.403116	0.417985
DE	Local Community			0.367336	0.362411	0.371900
ES	Local Community			0.445066	0.437912	0.451979
FR	Local Community			0.432854	0.426507	0.439114
IT	Local Community			0.471025	0.465214	0.476811
NL	Local Community			0.405261	0.396439	0.414207
UK	Local Community			0.433229	0.426542	0.440028
US	Local Community			0.415392	0.410754	0.419968
BE	Country			0.442944	0.435210	0.449990
DE	Country			0.407882	0.402891	0.412674
ES	Country			0.486370	0.479147	0.494038
FR	Country			0.474365	0.467941	0.481207
IT	Country			0.501952	0.496163	0.507991
NL	Country			0.434796	0.426225	0.443748
UK	Country			0.452097	0.445277	0.458932
US	Country			0.444945	0.439948	0.450031
BE	World			0.495786	0.488714	0.503155
DE	World			0.464433	0.459514	0.468998
ES	World			0.522748	0.515966	0.529767
FR	World			0.509320	0.502299	0.515360
IT	World			0.535682	0.530725	0.541390
NL	World			0.480153	0.471626	0.489056
UK	World			0.487720	0.481104	0.494466
US	World			0.481257	0.476895	0.485531
BE	Oneself	AGE	18-24	0.174872	0.158168	0.192932
BE	Oneself	AGE	25-44	0.265211	0.250919	0.279323
BE	Oneself	AGE	45-64	0.411439	0.399580	0.423340
BE	Oneself	AGE	65+	0.430424	0.414932	0.445871
DE	Oneself	AGE	18-24	0.180836	0.171239	0.189277
DE	Oneself	AGE	25-44	0.255700	0.248158	0.262984
DE	Oneself	AGE	45-64	0.353595	0.344340	0.362589
DE	Oneself	AGE	65+	0.382816	0.369971	0.395403
ES	Oneself	AGE	18-24	0.216152	0.191370	0.245146
ES	Oneself	AGE	25-44	0.289267	0.276336	0.301706
ES	Oneself	AGE	45-64	0.398591	0.388407	0.408044
ES	Oneself	AGE	65+	0.421965	0.407058	0.438659
FR	Oneself	AGE	18-24	0.189244	0.174470	0.204294
FR	Oneself	AGE	25-44	0.266783	0.254053	0.279203
FR	Oneself	AGE	45-64	0.408543	0.397784	0.420163
FR	Oneself	AGE	65+	0.415470	0.400753	0.429630
IT	Oneself	AGE	18-24	0.235465	0.224018	0.246648
IT	Oneself	AGE	25-44	0.303925	0.294524	0.313038
IT	Oneself	AGE	45-64	0.427691	0.416898	0.438790
IT	Oneself	AGE	65+	0.502368	0.487701	0.518324
NL	Oneself	AGE	18-24	0.154578	0.134200	0.175990
NL	Oneself	AGE	25-44	0.280007	0.260437	0.301057
NL	Oneself	AGE	45-64	0.403504	0.388494	0.416950
NL	Oneself	AGE	65+	0.420227	0.405321	0.435007
UK	Oneself	AGE	18-24	0.200423	0.177602	0.220255
UK	Oneself	AGE	25-44	0.290646	0.277652	0.305190
UK	Oneself	AGE	45-64	0.420818	0.410161	0.432453
UK	Oneself	AGE	65+	0.454901	0.442320	0.466632
US	Oneself	AGE	18-24	0.206597	0.194034	0.219222
US	Oneself	AGE	25-44	0.269274	0.260118	0.278308
US	Oneself	AGE	45-64	0.353287	0.346125	0.361628
US	Oneself	AGE	65+	0.381407	0.373425	0.389502
BE	Family	AGE	18-24	0.291912	0.273687	0.311778
BE	Family	AGE	25-44	0.335349	0.321740	0.349010
BE	Family	AGE	45-64	0.420962	0.410070	0.431788
BE	Family	AGE	65+	0.429217	0.414767	0.442589
DE	Family	AGE	18-24	0.322328	0.311896	0.333247
DE	Family	AGE	25-44	0.340478	0.333306	0.348095
DE	Family	AGE	45-64	0.376833	0.368213	0.385699
DE	Family	AGE	65+	0.385034	0.373404	0.396542
ES	Family	AGE	18-24	0.322513	0.296804	0.347106
ES	Family	AGE	25-44	0.388217	0.374277	0.402951
ES	Family	AGE	45-64	0.416148	0.406303	0.425307
ES	Family	AGE	65+	0.406988	0.393914	0.421572
FR	Family	AGE	18-24	0.304705	0.291043	0.319359
FR	Family	AGE	25-44	0.350892	0.338994	0.363036
FR	Family	AGE	45-64	0.425142	0.414895	0.435185
FR	Family	AGE	65+	0.429749	0.416229	0.443564
IT	Family	AGE	18-24	0.369130	0.356640	0.382239
IT	Family	AGE	25-44	0.424035	0.414880	0.433117
IT	Family	AGE	45-64	0.461052	0.450201	0.471403
IT	Family	AGE	65+	0.497640	0.484157	0.513016
NL	Family	AGE	18-24	0.287147	0.265553	0.310969
NL	Family	AGE	25-44	0.363260	0.345298	0.383052
NL	Family	AGE	45-64	0.421512	0.407700	0.435304
NL	Family	AGE	65+	0.422029	0.409151	0.436690
UK	Family	AGE	18-24	0.337166	0.316642	0.358972
UK	Family	AGE	25-44	0.381057	0.367095	0.394955
UK	Family	AGE	45-64	0.449517	0.439663	0.459269
UK	Family	AGE	65+	0.450464	0.438432	0.462241
US	Family	AGE	18-24	0.309524	0.295758	0.323071
US	Family	AGE	25-44	0.336474	0.326988	0.345371
US	Family	AGE	45-64	0.379624	0.372270	0.386939
US	Family	AGE	65+	0.398396	0.390768	0.406307
BE	Local Community	AGE	18-24	0.292458	0.272226	0.313562
BE	Local Community	AGE	25-44	0.360390	0.346502	0.376259
BE	Local Community	AGE	45-64	0.461387	0.450671	0.472853
BE	Local Community	AGE	65+	0.479505	0.466889	0.491977
DE	Local Community	AGE	18-24	0.288213	0.278887	0.298283
DE	Local Community	AGE	25-44	0.328242	0.321047	0.335266
DE	Local Community	AGE	45-64	0.392012	0.383545	0.399730
DE	Local Community	AGE	65+	0.417695	0.405804	0.428573
ES	Local Community	AGE	18-24	0.364478	0.336722	0.391022
ES	Local Community	AGE	25-44	0.422590	0.409026	0.435128
ES	Local Community	AGE	45-64	0.469892	0.460163	0.479385
ES	Local Community	AGE	65+	0.480748	0.466299	0.495087
FR	Local Community	AGE	18-24	0.332230	0.315991	0.347889
FR	Local Community	AGE	25-44	0.383575	0.371576	0.395337
FR	Local Community	AGE	45-64	0.479283	0.469058	0.489649
FR	Local Community	AGE	65+	0.490395	0.477576	0.504342
IT	Local Community	AGE	18-24	0.389900	0.377884	0.402791
IT	Local Community	AGE	25-44	0.433261	0.425085	0.441603
IT	Local Community	AGE	45-64	0.493332	0.483683	0.502906
IT	Local Community	AGE	65+	0.517040	0.504836	0.530688
NL	Local Community	AGE	18-24	0.288362	0.267371	0.312730
NL	Local Community	AGE	25-44	0.360417	0.339499	0.379876
NL	Local Community	AGE	45-64	0.456050	0.442561	0.469178
NL	Local Community	AGE	65+	0.466573	0.454152	0.479020
UK	Local Community	AGE	18-24	0.336330	0.315448	0.359902
UK	Local Community	AGE	25-44	0.395470	0.382087	0.409289
UK	Local Community	AGE	45-64	0.471049	0.461503	0.480838
UK	Local Community	AGE	65+	0.496101	0.485183	0.506867
US	Local Community	AGE	18-24	0.324247	0.310344	0.338006
US	Local Community	AGE	25-44	0.379212	0.370958	0.387925
US	Local Community	AGE	45-64	0.455192	0.447426	0.462312
US	Local Community	AGE	65+	0.486944	0.479914	0.493913
BE	Country	AGE	18-24	0.314899	0.294735	0.334914
BE	Country	AGE	25-44	0.389065	0.375627	0.403706
BE	Country	AGE	45-64	0.497295	0.486937	0.508723
BE	Country	AGE	65+	0.518720	0.506173	0.532174
DE	Country	AGE	18-24	0.315590	0.305655	0.326061
DE	Country	AGE	25-44	0.357127	0.350439	0.363895
DE	Country	AGE	45-64	0.430432	0.421737	0.438692
DE	Country	AGE	65+	0.481547	0.470327	0.492655
ES	Country	AGE	18-24	0.412993	0.382319	0.443870
ES	Country	AGE	25-44	0.454176	0.441063	0.467663
ES	Country	AGE	45-64	0.512869	0.503795	0.523699
ES	Country	AGE	65+	0.530635	0.515951	0.545735
FR	Country	AGE	18-24	0.369430	0.353538	0.384921
FR	Country	AGE	25-44	0.413669	0.401601	0.426468
FR	Country	AGE	45-64	0.525580	0.515780	0.536730
FR	Country	AGE	65+	0.542614	0.529700	0.555480
IT	Country	AGE	18-24	0.416397	0.403125	0.428907
IT	Country	AGE	25-44	0.462393	0.453885	0.470821
IT	Country	AGE	45-64	0.522240	0.512082	0.532509
IT	Country	AGE	65+	0.554680	0.540993	0.569055
NL	Country	AGE	18-24	0.316374	0.292370	0.343010
NL	Country	AGE	25-44	0.380394	0.360400	0.400932
NL	Country	AGE	45-64	0.482725	0.470201	0.495459
NL	Country	AGE	65+	0.513744	0.499658	0.527038
UK	Country	AGE	18-24	0.331945	0.309908	0.353971
UK	Country	AGE	25-44	0.405507	0.392454	0.420511
UK	Country	AGE	45-64	0.495144	0.485572	0.504568
UK	Country	AGE	65+	0.536375	0.523556	0.547193
US	Country	AGE	18-24	0.350618	0.336808	0.364912
US	Country	AGE	25-44	0.399318	0.390510	0.408238
US	Country	AGE	45-64	0.484684	0.477395	0.491497
US	Country	AGE	65+	0.535127	0.527598	0.542110
BE	World	AGE	18-24	0.406515	0.385985	0.428523
BE	World	AGE	25-44	0.445061	0.430224	0.459467
BE	World	AGE	45-64	0.536305	0.525806	0.547719
BE	World	AGE	65+	0.563033	0.548359	0.575768
DE	World	AGE	18-24	0.395160	0.384631	0.405614
DE	World	AGE	25-44	0.423030	0.416185	0.430233
DE	World	AGE	45-64	0.478148	0.469138	0.486508
DE	World	AGE	65+	0.528239	0.516652	0.539501
ES	World	AGE	18-24	0.449473	0.422232	0.478865
ES	World	AGE	25-44	0.496324	0.484089	0.508732
ES	World	AGE	45-64	0.548514	0.539550	0.557494
ES	World	AGE	65+	0.559658	0.545825	0.573798
FR	World	AGE	18-24	0.425365	0.409740	0.441687
FR	World	AGE	25-44	0.450276	0.437884	0.462051
FR	World	AGE	45-64	0.551981	0.541161	0.562048
FR	World	AGE	65+	0.575208	0.561924	0.587433
IT	World	AGE	18-24	0.452693	0.441512	0.464361
IT	World	AGE	25-44	0.502599	0.493995	0.510645
IT	World	AGE	45-64	0.553698	0.544445	0.563267
IT	World	AGE	65+	0.583572	0.570269	0.595380
NL	World	AGE	18-24	0.392957	0.368833	0.420105
NL	World	AGE	25-44	0.430704	0.410161	0.450122
NL	World	AGE	45-64	0.516912	0.502456	0.530369
NL	World	AGE	65+	0.549784	0.535527	0.563281
UK	World	AGE	18-24	0.383078	0.362356	0.403503
UK	World	AGE	25-44	0.442106	0.429533	0.454597
UK	World	AGE	45-64	0.526797	0.517433	0.537043
UK	World	AGE	65+	0.566692	0.556317	0.577737
US	World	AGE	18-24	0.393750	0.381712	0.407750
US	World	AGE	25-44	0.442014	0.433468	0.450400
US	World	AGE	45-64	0.514208	0.507264	0.521505
US	World	AGE	65+	0.566827	0.559844	0.573415
BE	Oneself	SEX	Female	0.364740	0.356551	0.373216
BE	Oneself	SEX	Male	0.308953	0.296901	0.322112
DE	Oneself	SEX	Female	0.337838	0.330703	0.344903
DE	Oneself	SEX	Male	0.284542	0.277259	0.291995
ES	Oneself	SEX	Female	0.370292	0.361340	0.378485
ES	Oneself	SEX	Male	0.324106	0.311935	0.336110
FR	Oneself	SEX	Female	0.355808	0.347842	0.363188
FR	Oneself	SEX	Male	0.316686	0.304633	0.329436
IT	Oneself	SEX	Female	0.414640	0.406758	0.422276
IT	Oneself	SEX	Male	0.365392	0.354317	0.375995
NL	Oneself	SEX	Female	0.370461	0.359470	0.381428
NL	Oneself	SEX	Male	0.297348	0.281588	0.313468
UK	Oneself	SEX	Female	0.381834	0.373303	0.390542
UK	Oneself	SEX	Male	0.327741	0.315388	0.339571
US	Oneself	SEX	Female	0.339939	0.334036	0.345839
US	Oneself	SEX	Male	0.273874	0.265613	0.281559
BE	Family	SEX	Female	0.400812	0.392614	0.409608
BE	Family	SEX	Male	0.353765	0.341806	0.364660
DE	Family	SEX	Female	0.382957	0.376640	0.389289
DE	Family	SEX	Male	0.339290	0.332185	0.346878
ES	Family	SEX	Female	0.413294	0.405788	0.421190
ES	Family	SEX	Male	0.374236	0.361893	0.385838
FR	Family	SEX	Female	0.397039	0.390068	0.404239
FR	Family	SEX	Male	0.375439	0.364658	0.385340
IT	Family	SEX	Female	0.471195	0.463928	0.479097
IT	Family	SEX	Male	0.426530	0.416265	0.436329
NL	Family	SEX	Female	0.419199	0.410315	0.428885
NL	Family	SEX	Male	0.348955	0.335151	0.363993
UK	Family	SEX	Female	0.432310	0.423944	0.439933
UK	Family	SEX	Male	0.390033	0.379172	0.400676
US	Family	SEX	Female	0.380294	0.375299	0.385519
US	Family	SEX	Male	0.333975	0.325717	0.342388
BE	Local Community	SEX	Female	0.440977	0.433155	0.448728
BE	Local Community	SEX	Male	0.379486	0.367302	0.392492
DE	Local Community	SEX	Female	0.393892	0.387673	0.399875
DE	Local Community	SEX	Male	0.339973	0.332523	0.347147
ES	Local Community	SEX	Female	0.473355	0.465831	0.480786
ES	Local Community	SEX	Male	0.415455	0.402940	0.427106
FR	Local Community	SEX	Female	0.454915	0.448360	0.461955
FR	Local Community	SEX	Male	0.409089	0.397892	0.419876
IT	Local Community	SEX	Female	0.493767	0.487062	0.500335
IT	Local Community	SEX	Male	0.446799	0.437693	0.455200
NL	Local Community	SEX	Female	0.446762	0.437394	0.455489
NL	Local Community	SEX	Male	0.363881	0.348735	0.379238
UK	Local Community	SEX	Female	0.459050	0.452010	0.466302
UK	Local Community	SEX	Male	0.406629	0.395858	0.418500
US	Local Community	SEX	Female	0.443709	0.438880	0.448485
US	Local Community	SEX	Male	0.385834	0.377822	0.393453
BE	Country	SEX	Female	0.476199	0.467964	0.484251
BE	Country	SEX	Male	0.408787	0.397405	0.420798
DE	Country	SEX	Female	0.439906	0.433824	0.446208
DE	Country	SEX	Male	0.374733	0.367253	0.381708
ES	Country	SEX	Female	0.516499	0.508741	0.524998
ES	Country	SEX	Male	0.454855	0.442696	0.466759
FR	Country	SEX	Female	0.499565	0.492522	0.506887
FR	Country	SEX	Male	0.447174	0.436205	0.457515
IT	Country	SEX	Female	0.525533	0.518446	0.532016
IT	Country	SEX	Male	0.476802	0.467670	0.486228
NL	Country	SEX	Female	0.483225	0.474089	0.492225
NL	Country	SEX	Male	0.386540	0.371224	0.402972
UK	Country	SEX	Female	0.484187	0.476341	0.491885
UK	Country	SEX	Male	0.418993	0.408740	0.431434
US	Country	SEX	Female	0.475105	0.470378	0.480220
US	Country	SEX	Male	0.413465	0.405345	0.421603
BE	World	SEX	Female	0.523550	0.515632	0.531299
BE	World	SEX	Male	0.467249	0.456149	0.478808
DE	World	SEX	Female	0.491675	0.485677	0.497775
DE	World	SEX	Male	0.436349	0.429327	0.443632
ES	World	SEX	Female	0.547868	0.540188	0.555518
ES	World	SEX	Male	0.496449	0.485758	0.508703
FR	World	SEX	Female	0.532651	0.525521	0.539767
FR	World	SEX	Male	0.484164	0.472984	0.495802
IT	World	SEX	Female	0.560380	0.554044	0.567238
IT	World	SEX	Male	0.509414	0.500956	0.517426
NL	World	SEX	Female	0.518671	0.509719	0.527829
NL	World	SEX	Male	0.441901	0.426935	0.456416
UK	World	SEX	Female	0.517955	0.510725	0.525008
UK	World	SEX	Male	0.456441	0.445788	0.467584
US	World	SEX	Female	0.507169	0.502408	0.511608
US	World	SEX	Male	0.454216	0.445854	0.461979
